# Supplementary material for: TEAD4 Promotes Myogenic Differentiation of Porcine Skeletal Muscle Satellite Cells
Source: Animals (Basel). 2026 May 18;16(10):1546. doi: 10.3390/ani16101546 (PMC13203076; doi:10.3390/ani16101546)
Supplement: Supplementary file 1 [file animals-16-01546-s001.zip]

Archive with 3 entries (3 files):
- animals-4282831-Supplementary table.xls
- Fig.S1.png
- Fig.S2.png
