# Supplementary material for: TEAD4 Promotes Myogenic Differentiation of Porcine Skeletal Muscle Satellite Cells
Source: Animals (Basel). 2026 May 18;16(10):1546. doi: 10.3390/ani16101546 (PMC13203076; doi:10.3390/ani16101546)
Supplement: Supplementary file 1 [file animals-16-01546-s001.zip › animals-4282831-Supplementary table.xls]

## Sheet: Table S1
Table S1. Sequences for siRNAs.
siRNA	Sense (5’→3’)	Antisense (5’→3’)
si-TEAD4-1	GCCAGAUCUACGACAAGUU	AACUUGUCGUAGAUCUGGC
si-TEAD4-2	CCCACGAUGUGAAACCUUU	AAAGGUUUCACAUCGUGGG
si-TEAD4-3	UGGUCAACUUCAUCCACAA	UUGUGGAUGAAGUUGACCA

## Sheet: Table S2
Table S2. Primers used for RT-qPCR.
Gene	Sequences(5'→3')	Product Size (bp)	Anneal Temperature (°C)
GAPDH	F: TGACATCAAGAAGGTGGTGAAG	159	60
	R: TTGACGAAGTGGTCGTTGAG
MYOD	F: GGCTGCCCAAGGTGGAAATC	170	56.8
	R: TGCGTCTGAGTCACCGCTGTAG
MYOG	F: ATGAGACATCCCCCTACTTCTACCA	160	56.8
	R: GTCCCCAGCCCCTTATCTTCC
MYHC	F: GTTCAGAGAAAGGCATCCCAAA	198	62
	R: GAGAGTGACCGACACCACAAGTG
TEAD4	F: GGCTTTGGACAAGCCCATTG	186	62
	R: TTCCAGTGCGGAGCTTGAT
TEAD1	F: ATTCAAGCCGCCATTAAGGTG	109	58.2
	R: CCTTCGCAGTCTGATCCATG
TEAD2	F: CGTACACATCAGCCAGCACT	168	58.2
	R: GCACGCTCCGTCCAGAAC
TEAD3	F: CAGGCCGTCTTCTCCACTTC	82	57.5
	R: TGATGTCCTGAGAGGGTCCA
Ki67	F: AGCCCGTATCTGGTGCAAAA	268	57.5
	R: CCTGCATCTGTGTAAGGGCA
MYF6	F: GCTACAGACCCAAGCAAGAG	170	60
	R: GATGGAAGAAAGGCACCGAA
KCNE5	F: ACGCCTATCTCTACATCCTGCT	75	62
	R: GGGTGTAGGCCAGGATGAGTC
OASL	F: AGGCACATGAGCGTTTCCAT	283	62
	R: GGGACTGGGCTCTTGTTGTT
KCTD4	F: AAAATGGCACTCGGCTTGTC	151	62
	R: TCGCTGTGAACAATTGACCCT
PRKAG3	F: CTACGCCCTCATCAAGAACC	280	60
	R: TCCAGTTTCGTTGACCACAG

## Sheet: Table S3
Table S3. List of primary and secondary antibodies used in this study.
Antibody	Source	Catalog Number	Dilution	Application
Pax7	Proteintech	20570-1-AP	1:750	IF
MyHC	DSHB	AB214778	1:500 (IF), 1:1000 (WB)	IF, WB
MyoG	Bioss	bs-3550R	1: 250	WB
MyoD	Proteintech	18943-1-AP	1:250 (IF), 1:300 (WB)	IF, WB
TEAD4	Abcam	ab155244	1:1500	WB
β-actin	ABclonal	Ac026	1:80000	WB
CoraLite®488 Goat Anti-Rabbit	Proteintech	SA00013-2	1:500	IF
CoraLite®594 Goat Anti-Mouse	Proteintech	SA00013-3	1:250	IF
CoraLite®594 Goat Anti-Rabbit	Proteintech	SA00013-4	1:250	IF
Goat anti-mouse IgG HRP	Proteintech	SA00001-1	1:8000	WB
Goat anti-rabbit IgG HRP	ABclonal	AS014	1:5000	WB

## Sheet: Table S4
Table S4. Quality Control and Mapping Results of Transcriptome Sequencing Data.
Sample ID	Raw total reads	Clean total reads	Clean Q20 rate	Clean Q30 rate	Clean GC rate	Reads mapped reads	Mapping rate
NC_D0_1	40133556	40133556	99.34	97.12	49.6	39362678	98.08
NC_D0_2	46927142	46927142	99.47	97.64	49.52	46004952	98.03
NC_D0_3	55750522	55750522	99.51	97.8	49.54	54660312	98.04
NC_D4_1	51732042	51732016	99.63	98.28	51.95	50796528	98.19
NC_D4_2	60097360	60097316	99.57	98.04	52.38	59082644	98.31
NC_D4_3	56109948	56109920	99.53	97.88	51.67	55065641	98.14
si_D0_1	41803304	41803300	99.52	97.82	49.38	40962952	97.99
si_D0_2	50505374	50505372	99.43	97.44	49.53	49603882	98.22
si_D0_3	51324436	51324430	99.48	97.65	49.69	50352911	98.11
si_D4_1	46009506	46009476	99.56	97.98	51.8	45108761	98.04
si_D4_2	58963076	58963046	99.6	98.13	50.97	57998526	98.36
si_D4_3	55864850	55864820	99.57	98	50.87	54859866	98.2

## Sheet: Table S5
Table S5. DEGs in NC_D4 vs. NC_D0.
geneID	baseMean	NC_0D	NC_4D	log2FoldChange	pvalue	padj	regulated	NC_0D_1_counts	NC_0D_2_counts	NC_0D_3_counts	NC_4D_1_counts	NC_4D_2_counts	NC_4D_3_counts	NC_0D_1_TPM	NC_0D_2_TPM	NC_0D_3_TPM	NC_4D_1_TPM	NC_4D_2_TPM	NC_4D_3_TPM
COL12A1	18919.3778072838	6253.81837165312	31584.9372429145	2.33689495829231	0	0	up	5458	5752	6792	31385	35649	32815	61.9339808651264	58.5106810640024	58.2161533123599	337.86421607647	320.125759519136	314.089004207221
TNNI1	7451.20935737048	1382.49272636043	13519.9259883805	3.29083826728477	0	0	up	1200	1277	1504	12192	16360	14338	135.615721042123	129.372062015225	128.388756250066	1307.15878262106	1463.15351987264	1366.79136745909
AKR1CL1	6465.2343049536	12281.3339971055	649.134612801741	-4.24192	0	0	down	10435	11736	13205	659	731	661	915.962092038278	923.476736424497	875.535614261805	54.8775938882306	50.7785423291839	48.9408340395677
POSTN	3755.64081559414	205.071562377801	7306.21006881048	5.14951371963202	0	0	up	162	186	249	7632	7656	7750	6.48222460111723	6.67179688262241	7.52590568490158	289.71569403958	242.431356039617	261.574631695106
LOC396711	80899.703464507	8465.85958540734	153333.547343607	4.17882867149581	0	0	up	7056	7656	9803	147091	184470	154172	158.486163469671	154.154255010114	166.319107974641	3134.32105955731	3278.96162381493	2920.94343247971
CLU	17791.3594987947	2443.19372317016	33139.5252744193	3.76085144607684	0	0	up	1793	2483	2838	30415	39660	34993	97.5189056050739	121.06150273407	116.592679838582	1569.35411305598	1707.02171140287	1605.36786671119
MYL2	3225.23058218987	560.079321420546	5890.38184295919	3.3960863139433	0	0	up	498	476	642	5553	6853	6248	73.5976086117058	63.061184617023	71.6670870352505	778.550223590569	801.480384703228	778.861507806234
ACTN2	13555.8902409153	1059.57413294017	26052.2063488905	4.62113367833984	0	0	up	906	985	1164	24586	30700	27237	25.9686010401073	25.3091406201119	25.2013439144445	668.548369263189	696.364363333824	658.513203560573
ACTA1	12776.9337202225	1349.31452917833	24204.5529112666	4.16343494494934	0	0	up	1026	1277	1630	21608	29266	25926	74.1671382510095	82.7514991268554	89.0024844308278	1481.84688764763	1674.19228110425	1580.82770190777
LDB3	2358.10814883595	227.576725597992	4488.63957207391	4.30599562255472	0	0	up	210	187	258	4362	4975	4855	6.28189269235139	5.01456929367663	5.82963399192912	123.788836187164	117.772016082352	122.502601837097
NEB	17233.100519384	3602.09449601817	30864.1065427499	3.09807676823246	0	0	up	2704	3361	4456	30067	35961	31647	16.0604381116057	17.8953429240377	19.991539861461	169.420281270166	169.028628159861	158.550679555979
MYOM2	2385.21063014671	463.915444586116	4306.50581570731	3.21386140263324	0	0	up	377	441	525	4282	4734	4591	10.3994678273149	10.9050878019844	10.9390456076362	112.05752559603	103.341753135765	106.82229839691
PDLIM3	2944.21700610268	323.350969748268	5565.0830424571	4.10129347556158	0	0	up	251	304	386	5316	6662	5651	14.9969820410857	16.2826296613807	17.4207889239203	301.328161689044	315.001472575429	284.800217755592
XIRP2	4738.85639087883	250.544134719642	9227.16864703802	5.19235787034068	0	0	up	161	265	310	8967	10501	9721	1.79570701982506	2.6495754432551	2.61169021753314	94.881463322611	92.6868384509033	91.4545689864689
TTN	26400.2720453109	3747.30420552103	49053.2398851007	3.70998085226424	0	0	up	3079	3320	4481	50309	53397	51145	4.01964451172131	3.88540999688874	4.41878901714531	62.3086357739067	55.166143069033	56.3204350145374
MYL1	13108.043640306	2485.3336109092	23730.7536697028	3.25463463453056	0	0	up	1877	2489	2858	21087	28147	26040	299.807479541422	356.388678331243	344.818675485796	3195.34	3557.85389505256	3508.35902733881
DES	30811.6102963298	8579.39293009355	53043.8276625661	2.62809840999534	0	0	up	6784	8246	9859	48673	64109	55427	379.100294012208	413.078341006466	416.151546355251	2580.36	2835.07851229497	2612.60957837366
COL6A3	76468.4623326278	9799.44824507218	143137.476420183	3.86871102146012	0	0	up	8240	9192	10858	141671	164312	146706	112.771359189845	112.772298059795	112.246240668902	1839.40415209511	1779.58481299337	1693.57462892874
ESM1	3626.20473566742	6457.30958920383	795.099882131019	-3.02195	0	0	down	5578	6015	7002	792	835	883	276.381112063011	267.169140548047	262.060955750012	37.2288508960729	32.741165211102	36.9041675531972
SFRP1	1476.68346297278	91.4731485630809	2861.89377738248	4.97600016262255	0	0	up	77	97	88	2957	2898	3166	2.47020803894909	2.78955771675745	2.13243519536754	89.9950722566802	73.5730893359724	85.6719349672052
TNNI2	3743.98230249982	326.167301214182	7161.79730378546	4.46188549178322	0	0	up	309	278	347	6337	8528	7856	62.1677066949768	50.1385736769675	52.733452574314	1209.52451326973	1357.78612068169	1333.1920097418
PYGM	2194.73915285871	184.801210911024	4204.67709480639	4.50706538167141	0	0	up	141	194	200	3821	5040	4473	5.94907534719964	7.33758082997382	6.37398029602592	152.943841571074	168.282400708215	159.189388611143
CSRP3	1796.7365131734	127.030765352136	3466.44226099467	4.75919285264716	0	0	up	84	136	152	3211	4091	3683	12.4140544646251	18.0174813191494	16.967908456944	450.193547262618	478.45560394293	459.114425936358
COL5A3	6255.82566975734	498.498258323177	12013.1530811915	4.59181938079626	0	0	up	433	435	572	11990	13078	12879	8.84193861077414	7.96287076990695	8.82279100742037	232.275488405291	211.338556977764	221.833229564974
MEF2C	11433.1211471186	1118.68628201291	21747.5560122242	4.2780698999096	0	0	up	777	1090	1415	21249	25477	22101	12.1559919148242	15.2868038620496	16.7215367532562	315.378788234647	315.424538704745	291.652812030587
SEMA6A	2095.07597399824	204.307289116813	3985.84465887968	4.27913368985694	0	0	up	144	208	245	3955	4833	3831	2.22503183458779	2.88109702215509	2.85950055662533	57.975542962803	59.0973950174661	49.9310557231045
TGFBI	8857.37270291979	849.284152496424	16865.4612533432	4.30838170866278	0	0	up	552	885	1058	16446	19621	17304	27.7233286586919	39.8446832034398	40.1367614843166	783.594143802138	779.839518478725	733.056859619878
MYOT	1180.69470703518	92.5501966668598	2268.83921740351	4.61447258661268	0	0	up	74	90	104	2164	2708	2315	4.19016361285468	4.56838379722407	4.44818626586422	116.246829745434	121.346073259832	110.569441664915
MYLPF	21243.8550655048	2624.58533120207	39863.1247998075	3.92390668074056	0	0	up	2013	2505	3122	36994	46889	42428	345.392344732239	385.298638736821	404.624518511923	6021.77916740643	6366.74871290022	6140.53700245336
ATP2A1	4792.91094406537	96.8609050614372	9488.9609830693	6.63401880432057	0	0	up	102	75	98	8973	10834	10230	3.22519585079197	2.12587632659419	2.3406278084273	269.164752806239	271.09565543979	272.845260471064
SRL	8110.43829367777	556.584459159279	15664.2921281963	4.81591294668575	0	0	up	472	513	622	15144	18236	16200	5.62305813250228	5.47858938295397	5.59720641954857	171.157437427966	171.924576820639	162.791021778476
SMYD1	2345.1009970801	249.145497417169	4441.05649674302	4.16176567780475	0	0	up	215	246	254	4181	5119	4762	5.09068993939651	5.22148584468002	4.54278587697548	93.9167280045534	95.9182223732641	95.1069899919773
CTSK	10323.8043592775	2640.03827950715	18007.5704390478	2.76902446795026	0	0	up	1981	2635	3064	17112	20315	19556	73.6500125522451	87.819261546883	86.045363726038	603.550648814735	597.699623251786	613.272143160644
CASQ2	7412.10727371515	2072.08875814487	12752.1257892854	2.62069274992408	0	0	up	1633	1998	2381	12291	14272	13771	82.7767838044641	90.7901344477087	91.1658369105915	591.063555904211	572.512543668521	588.806643829581
TIMP3	10967.0258004756	977.533021880843	20956.5185790703	4.41949669653944	0	0	up	634	1042	1192	21048	24216	21000	18.698793358348	27.5494450530891	26.5552836000927	588.924686357487	565.20310373546	522.430446268063
ERBB3	2371.11350262651	188.550769717166	4553.67623553585	4.58386383611535	0	0	up	140	172	240	4459	5264	4684	3.43965305921258	3.78822584376441	4.45397945901695	103.931854395633	102.348219140306	97.0707421840966
C1R	3881.2148276383	762.773039899441	6999.65661537715	3.19616721800697	0	0	up	597	739	878	6694	7996	7462	33.1575192225881	36.7936564576183	36.8343134055608	352.71019000266	351.44574542999	349.58098638886
CDH1	1527.45864059847	100.109828454734	2954.80745274222	4.86971749741081	0	0	up	65	105	124	2738	3605	3027	2.07791020122641	3.0090092950781	2.99423214065435	83.0369640283907	91.2003475533078	81.6226516226088
CDH11	6060.00735438943	1283.88292512947	10836.1317836494	3.07517808787873	0	0	up	973	1256	1507	10917	11986	11329	20.5805285786944	23.8151946534279	24.0772732157366	219.064293204348	200.629949390919	202.125041030285
RYR1	3614.62912980213	425.271921036946	6803.98633856732	3.99491249921048	0	0	up	317	413	510	6908	7703	6889	2.81443371785862	3.28702211691312	3.42020630418394	58.1846855678192	54.1214553614671	51.5908647536471
APOE	1877.66730152276	74.3581308733417	3680.97647217217	5.62942943490919	0	0	up	55	83	77	3599	4194	3850	6.8265465888545	9.23500793755498	7.21904	423.784253401029	411.950088870046	403.073232543035
CKM	4922.08056527821	101.213357921578	9742.94777263484	6.60974035878349	0	0	up	102	95	89	8709	10988	11173	6.08107294594255	5.07720218489566	4.00793262333393	492.57564165231	518.413733173804	561.868519287128
ID3	6024.12701541733	10726.2805000232	1321.97353081146	-3.02022	0	0	down	8720	10342	11962	1290	1495	1396	0	0	0	0	0	0
MYOM3	4301.0726144988	480.950929534651	8121.19429946295	4.07314105260872	0	0	up	370	424	612	7965	9644	8098	8.52110766787684	8.75348510444298	10.6462366349786	174.022221669468	175.763760668201	157.31022817981
MYOM1	2400.24034332071	465.273647175044	4335.20703946637	3.22038	0	0	up	394	421	530	4197	4786	4724	9.32089563350529	8.92820864632306	9.47082162455554	94.1943801287638	89.6008074539829	94.266237263497
CAP2	2863.89535234953	618.479479904092	5109.31122479497	3.04634934935391	0	0	up	520	561	708	4960	5575	5615	21.3584891987548	20.6562203967168	21.9659913193506	193.27401214941	181.213214088846	194.536817231653
SPON2	9786.52380769106	17528.9980710095	2044.04954437262	-3.09979	0	0	down	15506	16612	18175	1962	2439	2073	1382.43401207426	1327.66150950997	1223.9661700945	165.946552144101	172.081521246146	155.893781742946
SFRP2	6108.08436153327	1089.91907693275	11126.2496461338	3.34876446179916	0	0	up	779	1076	1332	10953	12674	11560	53.1039016146172	65.7539816016645	68.5872770906372	708.347980958689	683.723459389348	664.709164696747
LOC100519997	6960.93850060794	506.65143508582	13415.2255661301	4.73167795442651	0	0	up	513	414	515	12946	16131	13414	6.73825	4.87473165243706	5.1096029479931	161.320575675829	167.675132231119	148.618448214499
CAPN6	4738.31573462533	85.2701373337414	9391.36133191691	6.76259135896305	0	0	up	52	93	106	9223	10588	9885	1.90215989887543	3.04963201566905	2.92886873087622	320.066695909641	306.503484687399	305.003772826739
LOC110257935	6559.34920186753	797.337576843372	12321.3608268917	3.95049829163659	0	0	up	651	786	865	11737	14845	12457	13.2301601756673	14.3194873891952	13.2785479193607	226.290237413754	238.749307894235	213.541573158741
MSTRG.15159	24356.5520326445	1516.76508118763	47196.3389841014	4.9577880626517	0	0	up	1068	1344	2057	51996	51399	45336	33.0420675924426	37.2748618904191	48.0707190485774	1526.12637338804	1258.42818889424	1183.10699481625
MSTRG.17543	3493.87266369347	581.027466949341	6406.71786043761	3.46380126640791	0	0	up	516	492	669	6728	6619	6847	3.4206111375843	2.92374786909672	3.34988953217856	42.3121005951547	34.7235557042427	38.285929165916
MMP2	14677.4275283254	4957.74028879717	24397.1147678537	2.29866719126382	5.92605346528342e-308	1.4921583142122e-305	up	3856	4957	5558	24284	27954	24908	170.718815305766	196.736116214652	185.871699407682	1019.97420158094	979.413598684844	930.182318586386
LOC100513296	1237.2929191123	2367.5522443984	107.033593826195	-4.46752	3.67454211167287e-296	9.0841361986211e-294	down	2001	2386	2414	104	111	123	47.1334885700486	50.3818078821265	42.9506881446063	2.32402307432738	2.06910857725837	2.44383830509365
STAC	2491.9221797338	678.264195392265	4305.58016407534	2.66564540697417	3.90713398303512e-291	9.48666085130867e-289	up	560	619	786	4168	5004	4455	12.469444195069	12.3557903204745	13.2200159496268	88.0463545268207	88.1767678828678	83.674213161113
NUP210	1489.04814638741	2649.54501757532	328.551275199502	-3.01206	6.4713454568417e-291	1.54369972239783e-288	down	2189	2459	3020	331	365	342	42.6929529748089	42.9922103382486	44.4905465092196	6.12439265710619	5.63353638560166	5.62628074665706
R3HDML	1738.80440808984	3302.07524633938	175.533569840304	-4.23504	1.18980332636556e-286	2.78926824630905e-284	down	2507	3264	3830	196	210	148	82.3037014584215	96.0585430040427	94.9760648347875	6.10443824445118	5.45584638477397	4.09837419598292
ZNF106	9211.38719199813	3623.03781816526	14799.736565831	2.0302539916355	8.2577810793969e-286	1.90306863282304e-283	up	3004	3343	4138	14112	16592	16119	53.4872817511549	53.3590129591369	55.6533677021279	238.376679964759	233.790652944216	242.088162559292
KLHL31	1329.61932945061	49.1090819339387	2610.12957696729	5.72380081392969	1.00036237847478e-284	2.26698787668694e-282	up	28	66	49	2476	2820	2957	0.615137825245554	1.29980782995266	0.813131612623239	51.604745647776	49.0277	54.7962181393202
ANGPTL4	2086.44303997304	3757.3849342367	415.501145709387	-3.17744	2.88977102539999e-283	6.44134698891207e-281	down	3232	3517	4073	447	468	396	242.501000441247	236.556759613388	230.837816017305	31.8181046250801	27.7885471450793	25.0623752511907
SCN3B	1611.51424200888	284.959369358703	2938.06911465905	3.36817711683789	8.87505311225493e-282	1.94635640592468e-279	up	253	244	325	2810	3445	3048	5.57256961493541	4.81776507970131	5.40715359804766	58.7172762079982	60.0484792780596	56.6284668638239
HMOX1	5631.42027489667	9580.32641173943	1682.51413805392	-2.50883	1.76925530051896e-280	3.81850227319942e-278	down	7869	9155	10671	1579	2053	1702	692.953653657584	722.709567287711	709.806754382955	131.914147014176	143.070929537012	126.42386379571
RHCG	1460.2652704196	284.269723827361	2636.26081701184	3.2108285519227	9.78276208197901e-280	2.07837837544795e-277	up	223	275	327	2515	3076	2756	11.2955	12.4868591660107	12.511167105711	120.854352891135	123.300218127405	117.750776852791
COL6A2	72439.2	23461.9079408151	121416.500504065	2.37168458693526	7.6628235910377e-279	1.60294480565138e-276	up	20457	21895	25134	122290	141583	120088	668.057019006455	640.969474757782	619.988395879938	3788.6730704067	3658.98393136975	3307.92807403817
FKBP5	4814.93521928026	7810.10864820315	1819.76179035738	-2.10206	2.84685021878323e-277	5.86494279163569e-275	down	6307	7497	8807	1846	1961	1938	174.683810762012	186.139331182501	184.250292956482	48.5049569169298	42.9818620546782	45.2760425188516
TNNC2	1321.22286876246	31.4075508681321	2611.03818665678	6.36247112718779	2.94580928249643e-277	5.97823415135881e-275	up	25	25	42	2320	3056	2904	7.07504215498971	6.34234472539926	8.97818763979435	622.876015128416	684.416039547685	693.219059852437
CCND1	4584.64114901245	7585.86430399489	1583.41799403001	-2.2606	9.32231109542325e-274	1.86405094065397e-271	down	6321	6851	8797	1596	1732	1673	201.360920920453	195.642938720302	211.677332764088	48.2332899054046	43.6631528148511	44.9541923200654
CALCOCO2	8892.05282984643	14681.3516150711	3102.75404462178	-2.24235	8.06441214540112e-272	1.58915669479738e-269	down	11531	13927	17195	3019	3643	3159	660.88527638635	715.545890176241	744.409057390348	164.15224145578	165.23273112802	152.719182300796
MYBPH	7880.25128307922	1580.47941095268	14180.0231552058	3.16449034393105	1.18475479054382e-270	2.30130155528918e-268	up	1225	1481	1895	12811	17887	14324	31.9744251084093	34.6531346610675	37.3616660666984	317.230026225676	369.472	315.366696003406
SYNPO2L	3475.64298846341	720.388157074917	6230.8978198519	3.10913705402744	1.20130205956162e-267	2.3005780427971e-265	up	513	723	869	6013	7335	6379	11.9741093326193	15.1281200819678	15.3213133471407	133.150149347266	135.488919103254	125.592387409479
LOC100623720	78650.5459061681	29704.6727198118	127596.419092525	2.10288028469947	4.55388338344556e-264	8.59988227287629e-262	up	25125	28008	32541	128417	148990	126115	832.860551712896	832.27937297934	814.793359494973	4038.43727439011	3908.41928735098	3526.28837882686
DCX	1208.25490986029	60.5092575127429	2356.00056220784	5.2496619802748	6.41174008479917e-264	1.19425246483581e-261	up	33	58	90	2408	2693	2344	0.322474734629318	0.508078197989145	0.664315870311148	22.3235282704425	20.8255228323374	19.320760690294
PDGFRB	5567.10221352676	1760.23697118696	9373.96745586655	2.41412919677662	5.13722645517767e-260	9.43930650149335e-258	up	1559	1595	1909	9639	10243	9710	35.1791928989986	32.2642263122561	32.5383891390173	206.346133919069	182.913068200749	184.817821133884
LOC110261530	1634.86819574055	324.073841090434	2945.66255039066	3.18731461051323	6.52021143341491e-258	1.1820708648019e-255	up	284	295	354	2725	3496	3115	37.9427373364243	35.330773614281	35.7243179096784	345.38337248405	369.623477839935	351.037271376251
COL14A1	8325.99106265974	3499.54193217855	13152.4401931409	1.91003715259062	1.71247338616746e-255	3.06375008312092e-253	up	2898	3267	3957	13472	14523	13537	53.4198572086876	53.9851469460425	55.0960870415094	235.59225860557	211.854886117394	210.480385450321
TMEM119	3034.58047250349	937.803500374404	5131.35744463258	2.44975194473199	2.24578618451157e-253	3.96570840919531e-251	up	712	920	1096	4948	5836	5451	44.9845533472532	52.1065186666244	52.3051362055784	296.577165357585	291.794101168756	290.498879045819
ALDH1A3	2791.88427084899	582.667189992951	5001.10135170503	3.10515748051468	1.04585309297162e-251	1.82313647501732e-249	up	533	532	604	4891	5230	5672	20.1064245560817	17.9903695117896	17.2105576485333	175.03701656153	156.130278446703	180.479850096793
PLEKHA4	2249.54000676937	421.085104314028	4077.99490922472	3.27300770337622	2.84560800179486e-243	4.89768759498795e-241	up	313	426	486	4001	4981	3934	14.0260618890234	17.112829528984	16.4504600071734	170.092265084349	176.638659737865	148.699883646766
TRIM72	4178.53846654557	548.001064628782	7809.07586846237	3.82764181732949	7.98611873571683e-243	1.35734070561927e-240	up	351	548	717	7595	8417	8665	11.4955081091522	16.088754539141	17.7374251368381	235.979042039777	218.150487887463	239.372625086853
LOC100525572	1644.03011948285	329.158739804768	2958.90149916093	3.16317940854727	1.37720062825894e-242	2.31182678301689e-240	up	251	307	402	3074	3096	3161	2.35361999036218	2.58060663613454	2.84733810250045	27.345828491219	22.9742519950656	25.0018403828043
SMURF2	6310.20824214417	9895.1364548116	2725.28002947675	-1.86023	1.65057193616153e-242	2.73693007512053e-240	down	8075	9589	10936	2636	3010	2971	196.448192070934	209.121957564711	200.962197482217	60.8380816139184	57.9495151498508	60.9667461452408
SHISA2	2868.67371056865	488.499611829259	5248.84780930804	3.43037001225311	2.02344966639827e-242	3.31480061614666e-240	up	468	427	500	4835	6354	5455	21.0409981430977	17.2095364181058	16.9801238439781	206.225119191735	226.071336196734	206.871231445433
TNNT2	20006.9494200971	3795.97232818768	36217.9265120066	3.25339991249273	7.73486353897626e-241	1.25203499451738e-238	up	2622	3786	4718	32919	42716	39182	425.784122649744	551.135259849252	578.715448842204	5071.40166833432	5489.40355150046	5366.95847923743
MYOZ2	3666.08605361234	1052.07522588811	6280.09688133656	2.57533535975715	1.35397768083587e-240	2.1658864148618e-238	up	793	1013	1260	5898	7347	6647	62.8898851798394	72.0174718532976	75.4794146926898	443.748586443365	461.100358751445	444.649853006372
LRRN1	836.080429172294	71.4613143335133	1600.69954401107	4.46885269758482	3.36139015551777e-240	5.31451417960176e-238	up	49	69	92	1558	1832	1674	0.650504508482908	0.821153093439721	0.92255533008699	19.6221361195056	19.2467544650882	18.7453927592117
FAM111A	1471.15399873723	305.04701412257	2637.26098335189	3.11558811719975	6.51952540438839e-240	1.01891938992493e-237	up	273	273	331	2698	2783	2840	7.56737652514916	6.78369252620515	6.93044393042486	70.9494840558004	61.048318799965	66.4027241049634
LMOD3	1219.52915621264	21.729583046628	2417.32872937865	6.7746672092933	6.10232351043337e-238	9.42878326947301e-236	up	13	24	27	2160	2924	2586	0.759113255876121	1.25630554423662	1.19090563788613	119.657954370589	135.119614348548	127.372772850979
MRC2	8333.49104300703	2951.09647099864	13715.8856150154	2.21752356359966	3.90141575202369e-237	5.96039887418721e-235	up	2595	2768	3115	13846	15588	13916	63.8138956339612	61.0189588343557	57.8610500228198	323.018073549822	303.351466230166	288.653731038502
THBS4	824.364463415631	71.6556704957411	1577.07325633552	4.46059401020794	1.6558056420205e-234	2.50155436828364e-232	up	54	79	74	1620	1711	1647	2.29540912695634	3.01033097480527	2.37601089744754	65.3289922272584	57.5564712310124	59.0533858736766
KLHL41	9794.97858030213	4028.65560193115	15561.3015586731	1.94952347006346	3.62821256901978e-234	5.42118750560022e-232	up	3265	3862	4533	14544	17507	17206	165.195936061898	175.165774908236	173.241628190905	698.111254262595	700.980135553515	734.312552026077
FOSL1	1272.43696103826	2297.9152360149	246.958686061634	-3.21765	8.65084146108989e-233	1.27853794941782e-230	down	1752	2253	2677	239	294	249	139.43100112885	160.733812956089	160.92517094868	18.0446201642567	18.5161367679289	16.7151181497877
ID1	2807.04539528265	5043.6528975401	570.437893025199	-3.14252	1.36227560920354e-232	1.9917055331549e-230	down	4109	5015	5433	503	737	573	0	0	0	0	0	0
CBS	1662.65878230776	2835.55362204752	489.763942567999	-2.53315	2.56617096625954e-232	3.71193900300329e-230	down	2376	2731	3069	490	552	506	110.956038031403	114.326528456303	108.255945384546	21.7082684916935	20.3995876074113	19.931495278506
NQO1	1944.38150008658	3486.45086717658	402.312132996578	-3.11625	2.06478691329688e-231	2.95525343790502e-229	down	2577	3461	4122	390	426	455	206.89838519842	249.095047806957	249.977565451582	29.7051595573054	27.0663745520935	30.8133515615728
CDKN1C	2169.82850118259	686.72740558544	3652.92959677974	2.41180417546356	1.99517586093442e-230	2.82587564386723e-228	up	557	677	750	3476	4232	3857	40.1790558967469	43.7778080745412	40.8654381882307	237.875054199254	241.583905205132	234.681595012934
TSPAN18	1864.37211306512	402.128150434406	3326.61607569584	3.04343796216067	3.17936967172713e-227	4.45668963159523e-225	up	281	420	473	3253	3733	3533	8.6563492281492	11.5984125222207	11.0062647182763	95.0686030527267	91.0047885462327	91.8030153979647
CD83	721.060612421579	1367.27259271413	74.8486321290254	-4.18937	1.00008148417766e-225	1.38756203473098e-223	down	1131	1310	1508	74	91	72	32.2348736352311	33.4699816674601	32.4649750020415	2.00087375063046	2.05249716167687	1.7309348557028
MSTRG.18738	3471.6637019037	5993.56648034012	949.760923467284	-2.65903	2.04662486016859e-224	2.81090487108205e-222	down	4697	5574	7166	1008	965	1019	169.767567429333	180.601744766285	195.641657494268	34.5636260354686	27.6019194844803	31.0665630688117
ROR2	2235.15238613164	753.182293049388	3717.1224792139	2.30487559974412	2.6820164425033e-224	3.64673775687174e-222	up	640	717	813	3708	4235	3809	21.0260983041544	21.1163418403626	20.1752825812899	115.569448800573	110.105734151294	105.553964360115
CSF1	13622.8552391922	22884.8708377945	4360.83964058991	-2.39164	1.95462786370525e-222	2.63139357057429e-220	down	19348	21060	25694	4421	5243	4133	554.453574170631	541.013730419747	556.174653113917	120.191629591918	118.901346322291	99.9031941198461
PRICKLE1	1502.34409900413	354.160282718374	2650.52791528989	2.90823684704889	4.78886590515996e-220	6.38374605024118e-218	up	301	361	354	2653	2979	2745	4.51787529018581	4.85730927336673	4.0134824588228	37.777184997714	35.3847435183517	34.7532121604732
INPPL1	8181.53215332894	3535.15932137072	12827.9049852872	1.8592292518441	8.57113351450857e-220	1.13147283880362e-217	up	2864	3340	4037	12413	15052	13143	103.269656809635	107.961024864137	109.953443147235	424.62061540402	429.508472868511	399.741361961002
CAVIN4	1031.15722921902	169.09266912416	1893.22178931387	3.48024258024421	1.98690590361351e-217	2.59768842033009e-215	up	123	176	193	1763	2145	2086	5.40878077628265	6.93789539323108	6.41064814850257	73.5480529624398	74.6447675971544	77.3737118599784
TNFRSF8	754.116126214782	42.0284056828256	1466.20384674674	5.11057535685291	7.04139125843025e-217	9.11826637532153e-215	up	28	45	50	1473	1546	1609	0.675998364061884	0.973914740487858	0.911817623763353	33.737660243894	29.5375798673624	32.7663840683487
LOXL1	4111.98722721582	1349.66384426288	6874.31061016875	2.34955203966353	3.79051023936375e-215	4.86222337024802e-213	up	1142	1281	1468	6506	8326	6954	63.5563362539561	63.9090985220721	61.7119358222604	343.503691813524	366.696666925947	326.446710195742
MET	3610.44428243589	5763.27872055886	1457.60984431293	-1.98307	1.7542865641216e-213	2.22925555255715e-211	down	4727	5475	6467	1380	1611	1620	81.9203409809109	85.0572004222711	84.6563177150515	22.6887116292686	22.0942617716593	23.6813263799207
C14H1orf198	7235.12522545288	3588.23801605718	10882.0124348486	1.60075736459495	5.49890408701526e-213	6.92301841399505e-211	up	2979	3376	4016	10710	12308	11392	88.859806511457	90.2730486962684	90.4854870336322	303.074174390935	290.536134034426	286.628714639465
APOBEC2	1228.02406579025	159.994742509338	2296.05338907117	3.84590582122472	5.67400647093602e-212	7.0779326592034e-210	up	137	150	174	2091	2936	2264	5.20404715859194	5.10778639539255	4.9925252348747	75.352781661932	88.2580877001609	72.5407328224383
SULF1	1553.5712155748	423.850182031572	2683.29224911803	2.66607968781087	1.22743112184338e-211	1.51721645124586e-209	up	381	379	458	2636	2958	2887	4.16034227161902	3.70991626559874	3.77763443005512	27.3070063728179	25.5611307174117	26.5910648719506
S100A1	1693.62336841435	264.607861313898	3122.6388755148	3.5651277996456	7.67965382085936e-211	9.40723000020042e-209	up	229	262	268	2718	3922	3281	27.1391486701461	27.8344625995594	23.9908643944825	305.586940290068	367.829140954457	327.983373079331
MAP3K7CL	977.434593368024	154.82587553635	1800.0433111997	3.53595560604663	6.89513867368971e-210	8.37082147733563e-208	up	126	137	187	1690	2168	1847	9.59645918831569	9.35366592064802	10.7580224498847	122.110154316435	130.670501895454	118.656690421397
COL7A1	1204.5699459909	201.676602981801	2207.46	3.45670504496698	1.10271847778373e-209	1.32687284446242e-207	up	167	212	200	2289	2537	2148	2.43844334499568	2.77493536039477	2.2058529540839	31.7078351078164	29.315308675517	26.4554610945453
LOC100624559	2345.13443152574	731.891047199614	3958.37781585187	2.43522570892613	4.79483581039759e-209	5.71889320298036e-207	up	590	715	812	3835	4731	3969	5.15600099439035	5.60128711054993	5.36003189736884	31.7944230805289	32.718375668082	29.2568078572664
MYL6B	1911.43532838566	394.271701833142	3428.59895493817	3.11779098432605	3.10698825318539e-207	3.67354080683146e-205	up	291	403	453	3047	4131	3701	31.5034781823227	39.1103204295207	37.0436764625574	312.941075233445	353.914631071079	337.963237058814
WFDC1	1255.72199004748	2260.18296071763	251.261019377334	-3.16659	1.68519779854827e-205	1.97531331610869e-203	down	1794	2251	2495	226	320	252	192.233952922446	216.224033459643	201.942892188312	22.9742158355123	27.1353508891462	22.7768183565417
ABLIM2	931.292240524811	96.4105894478937	1766.17389160173	4.18872035568748	5.94805804896895e-205	6.91245686254964e-203	up	67	104	110	1663	2195	1743	2.38997292210499	3.32561774471563	2.96388416929353	56.2775298412953	61.962724888642	52.4445574166194
MSTRG.9743	3083.46132695668	994.764652071154	5172.1580018422	2.37716939099571	1.59681234804152e-203	1.83998792341699e-201	up	775	962	1152	4740	6122	5533	50.8002306006037	56.5275112282947	57.0383330086585	294.758897049576	317.56681417661	305.921155667045
GADD45A	4405.06025912996	7112.27744657607	1697.84307168385	-2.06672	5.98643186669472e-203	6.84012723457548e-201	down	5619	7130	7832	1650	1842	1874	529.695840243362	602.528885251987	557.687067113026	147.562523780363	137.415259368583	149.012251469934
CRABP2	656.621797504658	64.5456593945064	1248.69793561481	4.26652845968108	1.68120051876932e-201	1.90494028780887e-199	up	50	60	78	1241	1419	1288	11.6786654750173	12.5630554423662	13.7615762600175	274.991706247966	262.291016088357	253.760450784316
COL1A1	219608.153807822	77219.9779092471	361996.329706396	2.22896160250199	3.04376017423855e-199	3.42033116439021e-197	up	68105	71512	82316	362537	431309	351561	1513.02703293424	1424.1883413246	1381.34548623788	7640.90195117981	7582.87708932784	6587.9947014663
ITGA11	1427.5940239321	311.97634158346	2543.21170628073	3.03308154015737	1.5075025851013e-196	1.68012398767397e-194	up	297	265	331	2498	2927	2620	7.77448155559698	6.21844322990019	6.54475428547701	62.0343194561204	60.6339018559728	57.8497037645023
ISLR	2539.45658059677	811.889345608667	4267.02381558488	2.39500185457682	2.97659879886831e-195	3.29047267221239e-193	up	688	761	893	3876	4879	4764	33.5171025609867	33.2340675709415	32.8609302129772	179.137454355818	188.099072439629	195.764816970193
SH3PXD2A	2993.54969519749	1055.05473922993	4932.04465116504	2.22714050195796	1.08699659217638e-194	1.1919268277276e-192	up	930	996	1103	5036	5386	5150	6.78749790560874	6.51638762335339	6.08068682762121	34.8688064121047	31.1079158070196	31.7043496446978
MYPN	2838.64236748978	637.912840084804	5039.37189489475	2.97773780525401	5.05623025271133e-194	5.49996501968928e-192	up	436	644	790	4811	5925	5222	6.95188	9.2049774004523	9.51466502318581	72.7739594325416	74.7622232850518	70.2324
CAPN3	675.924457506141	30.7881542279827	1321.0607607843	5.42423913934033	3.12385335007739e-193	3.37103444452399e-191	up	28	24	37	1275	1565	1343	1.09752607958323	0.843313146935847	1.09549123130879	47.4123631462009	48.5454985022873	44.4035497152202
ITGB3	687.123130616095	49.4387820114095	1324.80747922078	4.7440683032248	2.12696228688122e-192	2.2771894657263e-190	up	43	42	58	1362	1554	1272	1.28629231319576	1.12626690018406	1.31053787415461	38.6520850268037	36.787479998387	32.0954293587617
KLHL40	2123.61879689078	254.860996159651	3992.37659762192	3.96118685620675	5.19002776952487e-192	5.51318809236169e-190	up	150	279	323	3821	4789	4037	4.36734725981435	7.28201352386118	7.10361397006161	105.542676584692	110.344098021971	99.1448306761883
PCP4L1	811.660061755381	80.4108960153236	1542.90922749544	4.25978738983918	4.00569136644457e-190	4.2221229077168e-188	up	55	96	82	1448	1673	1759	3.94032284724322	6.16539863726207	4.43744858287354	98.4152226018423	94.851207513443	106.296708478593
MYL4	3554.50265835429	903.61598448918	6205.3893322194	2.77986531451026	4.75538263946766e-188	4.9737644422186e-186	up	741	856	1017	5284	7615	6815	67.1164994996131	69.5033385110739	69.5796767201251	454.044582708928	545.831761096324	520.669106031128
TM7SF2	1491.63622621836	282.68662399864	2700.58582843808	3.24909145796649	9.50242607802585e-188	9.86293796816164e-186	up	200	270	359	2636	3273	2644	16.2873806266509	19.710871464202	22.0834062944525	203.65320812492	210.933258217917	181.621626501465
NOTCH3	3260.89490177808	1239.06771149637	5282.7220920598	2.0938765679808	4.56615305045574e-187	4.70348356265505e-185	up	1053	1228	1280	5132	5987	5591	17.748223628303	18.5543480715923	16.2962190907119	82.0611820797673	79.8571092183964	79.4878724766078
CAMK2A	2652.30197639065	1040.50171739162	4264.10223538969	2.03684299408734	5.27070317701667e-186	5.38840233818764e-184	up	910	954	1131	4149	4842	4497	16.838062886715	15.824132883293	15.8075186882566	72.8314186730592	70.9011575656531	70.1872912985564
GABRP	915.031257207423	1706.97669592325	123.085818491598	-3.79581	8.0836274838583e-186	8.20246887298667e-184	down	1387	1659	1889	143	146	99	55.6459556711046	59.6656453121037	57.2452513281336	5.44274242124001	4.63540629187035	3.35024986813711
MYOG	11957.4767151753	2657.70354260957	21257.2498877409	2.9988188100541	1.55634312018812e-185	1.56752573371836e-183	up	1855	2660	3266	19115	26559	21811	374.866129848761	481.875378923194	498.53864976423	3664.63892979859	4247.38680263488	3717.85738228793
C1QTNF3	8206.5778247012	3064.32296949302	13348.8326799094	2.12289378431818	2.92283066892457e-185	2.92218592686525e-183	up	2449	3001	3420	13192	13713	15226	98.3397952370755	108.025757822608	103.733011150894	502.545926519684	435.763445653944	515.716705690015
TNNT3	6396.25984408846	123.130617911895	12669.389070265	6.67701872337023	4.50368605813273e-185	4.46982622864458e-183	up	73	119	174	11790	15580	12809	2.56509462406458	3.74842049211181	4.61827875281686	393.023876917721	433.237249004813	379.647562454249
THBS1	120373.191046095	187813.067986276	52933.3141059147	-1.82704	4.21366531380756e-184	4.15168168636532e-182	down	153998	181164	207561	52312	63234	52002	3621.78902579268	3819.44957378715	3687.26360208135	1167.1696663078	1176.89177723718	1031.60389826845
TYMS	3718.00742061539	5794.64251244909	1641.37232878169	-1.82037	4.88426328728362e-183	4.77779337533779e-181	down	4615	5615	6560	1659	1764	1759	402.504757565825	439.005422894177	432.168905462467	137.268313725101	121.751886522622	129.404688582634
ADAM8	1177.82807434183	2218.34944848676	137.306700196894	-4.01064	7.70980923855464e-182	7.48787687261625e-180	down	2149	1869	2321	124	174	138	63.2035878818208	49.2759981425935	51.5621267005791	3.45980484232531	4.04978876445105	3.42349157406304
HRC	928.731438571823	64.2102941493531	1793.25258299429	4.77529458037032	1.23370886893317e-181	1.18969783623293e-179	up	30	72	90	1706	2144	1831	1.75555743562679	3.77700096697136	3.97820044344629	94.7103441308258	99.2879113121481	90.3788876716576
INPP4B	3181.57381786477	1010.84251309711	5352.30512263244	2.40661305860041	1.40736755628289e-180	1.34760399033651e-178	up	931	869	1103	5407	5880	5618	7.40623681510326	6.19709996382174	6.62786707926987	40.8064564388282	37.0171556776464	37.6976699880714
EGFLAM	566.614349488103	48.8987677423087	1084.3299312339	4.47414323597283	6.21376279721483e-180	5.90828900375735e-178	up	43	43	55	1088	1185	1152	1.4733717528693	1.32079	1.42349824960795	35.3669313235263	32.1321688120381	33.2951689299918
KREMEN1	1765.78948117568	548.936254841502	2982.64270750986	2.44361658958235	6.80878679185373e-180	6.42910236172466e-178	up	460	533	589	2860	3578	3010	12.3057724777746	12.7820075624508	11.9019112737434	72.5841311324417	75.7476548206621	67.9207393616796
PRKAR2B	1510.1427737345	2679.59144585505	340.694101613963	-2.97597	9.62692601763064e-179	9.02740090080854e-177	down	2099	2695	2965	320	341	415	86.5793468274796	99.6509510111446	92.3797809960062	12.5220791546415	11.1309966298024	14.4389237520089
RRAD	2444.61	872.279639884098	4016.93740973791	2.20507751611149	4.31318637563732e-178	4.01687638010552e-176	up	731	868	911	3771	4596	4351	68.4844643674006	72.8979345283967	64.4678857438674	335.162806807071	340.747369784373	343.83384947899
DDIT4L	693.88249863117	58.9985233289372	1328.7664739334	4.46928088789871	2.02487654784044e-176	1.87294193340044e-174	up	36	57	82	1239	1601	1372	1.78374328330376	2.53177739172712	3.06898005876907	58.2405887124171	62.7767730574542	57.3414698561568
OLFML2A	9926.0817876082	4955.46953932094	14896.6940358955	1.58747643287276	5.3252847126594e-175	4.89242542148851e-173	up	3986	4627	5763	14858	16103	16089	85.3425766150262	88.8073206680999	93.2024738862892	301.795951983327	272.843150105637	290.564376200804
MYO18B	1049.32814661739	159.793961023304	1938.86233221147	3.6139706191664	6.92034949861109e-175	6.31516725722249e-173	up	163	138	152	1885	2293	1960	2.80913587845317	2.13198939610692	1.97869608411363	30.8191812286375	31.2728169443139	28.4922058503745
OBSCN	1304.70702106589	390.043755469777	2219.37028666201	2.50914202622609	1.25468097533236e-174	1.1373264814396e-172	up	310	402	414	2239	2475	2298	1.54098290703482	1.79136049469372	1.55449	10.5588062566609	9.73619215574559	9.63542802748849
ATP1A2	883.481455330809	179.474466299429	1587.48844436219	3.14097494688619	1.26781867655703e-174	1.14162453941364e-172	up	139	171	212	1553	1897	1576	3.08652889011884	3.40386610422828	3.5558363983192	32.715352322823	33.3350171386804	29.518658657922
KIAA1671	686.005508332519	99.4152126826129	1272.59580398242	3.67690069059012	2.70371542572217e-174	2.41858017391739e-172	up	78	99	111	1201	1535	1297	0.999317309510635	1.13701138576727	1.07419258522248	14.5974304478503	15.5630600408832	14.0163083531009
CSPG4	1651.52458185981	450.367063400232	2852.68210031938	2.66587599782231	1.03856843311872e-173	9.22968299680737e-172	up	405	398	492	2923	3316	2778	6.50167814087579	5.72762171468374	5.96603655534276	44.5167918012754	42.1272170976243	37.6172933935431
SLC35F2	650.404854898045	1184.64543052535	116.164279270741	-3.35006	1.11742542450661e-173	9.86599577728335e-172	down	1009	1118	1287	117	129	121	23.9656057919093	23.8045436618091	23.0901182032959	2.63637816931195	2.42473767900211	2.42419457636016
FAT1	7521.06897517323	3725.56658690314	11316.5713634433	1.60266414857064	1.81466557869756e-173	1.59187147571295e-171	up	3042	3481	4268	11388	12909	11475	28.5208278493387	29.2568626263066	30.225792209711	101.29196025607	95.7796672905848	90.7487123662005
TMEM182	872.023444067832	172.271799531003	1571.77508860466	3.19479687732493	4.30170100473555e-173	3.74937362573008e-171	up	160	144	191	1489	1754	1730	5.02072464681671	4.05069668921566	4.52720491688163	44.3267324974054	43.5565843901131	45.7907107058217
SORBS1	1737.21423610362	505.914787697194	2968.51368451005	2.5510915564177	2.10035464490934e-171	1.81901414693199e-169	up	409	461	599	3077	3440	2863	3.11591099771095	3.1483533821238	3.44698126219884	22.2389271514691	20.7394857905749	18.3978868644108
TMEM56	734.985592400514	139.603456382536	1330.36772841849	3.24560594118973	1.52683809317686e-166	1.31395047803327e-164	up	102	140	165	1339	1420	1441	1.16430919667921	1.43257379772365	1.42266440126089	14.5001779834024	12.8272720680633	13.8744889936612
THY1	4356.35173014671	1880.48919843912	6832.2142618543	1.86039503292936	1.54763737746689e-166	1.31712697912846e-164	up	1442	1883	2133	6643	7856	7118	73.9190620003408	86.5291262959898	82.5909395107318	323.057657157677	318.691490526204	307.775489235686
ARPP21	2822.58792862852	1100.16	4545.01221334605	2.04585846588527	1.54990304229281e-166	1.31712697912846e-164	up	877	1052	1261	4427	5414	4549	5.04847969193841	5.42872161688023	5.48310384296555	24.1765953759332	24.6636345936175	22.0882758248118
VDR	1086.51024630271	127.92398062735	2045.09651197807	4.01275847790277	2.20549746535124e-166	1.86261795257024e-164	up	136	103	123	1958	2538	1987	4.0709516203106	2.76385381818891	2.7810737662249	55.6025001828877	60.121036090506	50.1694984941818
JPH2	3640.23914418078	1601.51589502836	5678.9623933332	1.82715204815884	2.86739442649519e-165	2.40666432204044e-163	up	1386	1453	1779	5520	6562	5888	32.9028615504712	30.9212374455585	31.9004457800688	124.318029400608	123.277685366188	117.90252360045
COL16A1	5579.56662098889	1519.19231750399	9639.94092447379	2.66759621418506	4.26991181203476e-164	3.56183993302065e-162	up	1476	1294	1567	9695	10711	10051	33.2732532831508	26.1495365657863	26.682607578483	207.339153825738	191.08066038395	191.118637780543
CES1	610.282179680403	1139.68088484224	80.8834745185678	-3.81992	6.22155155136071e-164	5.15819734413729e-162	down	853	1144	1318	83	82	90	39.375638333068	47.3396902922905	45.9562253731206	3.6348062695063	2.99550627952032	3.50433765625786
CA12	3121.24852007283	1497.6071403009	4744.88989984477	1.66375367525259	6.76090515742417e-163	5.57139560154524e-161	up	1240	1402	1689	4638	5236	5125	39.864352535416	40.4046970635372	41.015030925902	141.455023063933	133.211118022581	138.976624487365
SPTAN1	10240.7311605263	4413.29958675692	16068.1627342957	1.86446760057152	1.33294353025507e-162	1.09180922776375e-160	up	3784	3959	5004	15898	18999	15951	65.0489451089092	61.0092159501269	64.9765720217058	259.272361224962	258.462582173164	231.292688954609
SELENOM	1556.77712208276	431.376339153038	2682.17790501248	2.63750586658371	1.34754010001932e-162	1.09715585269238e-160	up	354	424	467	2500	3320	2687	78.5170922160379	84.3038898757981	78.2398826400259	526.048218551823	582.742690974858	502.705309112705
EHBP1L1	4484.50341987041	1884.81441106327	7084.19242867755	1.91112246372258	2.50526946337841e-162	2.02762791033073e-160	up	1656	1709	2061	7326	7712	7321	37.6169328744416	34.8005352833368	35.363187652143	157.875436349912	138.633400588407	140.274366593071
EGR1	1633.37	333.083547555515	2933.66514954048	3.14215661670647	5.6596177271753e-160	4.55348060570429e-158	up	310	283	363	2929	3639	2723	11.2373404071067	9.19621445243489	9.93936941513393	100.726980363013	104.390674678093	83.2596046276932
MGP	9155.50023424317	3744.79472656929	14566.2057419171	1.96010102276373	1.25867790657362e-159	1.00672020562832e-157	up	3176	3556	4061	13367	17728	15103	736.782376340627	739.505314324934	711.610076227274	2941.8280411497	3254.58998839511	2955.33568300031
HSPB8	9055.57489379571	3208.24884895867	14902.9009386327	2.21554	3.57233269962833e-159	2.84052676706704e-157	up	2499	3188	3615	13664	18602	15026	165.395742386102	189.146014217644	180.724376622616	857.947124279407	974.306310477909	838.853872854385
ARHGEF40	3150.64968216159	1295.43510261897	5005.8642617042	1.95106942233666	1.96005218813833e-158	1.54946683733238e-156	up	1079	1262	1394	4953	5898	4989	27.4697556840817	28.8013946916369	26.8068935667135	119.626192481494	118.827217081786	107.135084350905
PMEPA1	1351.18319028455	203.434002933491	2498.93237763561	3.61126571654051	9.74894511166045e-158	7.66222003949406e-156	up	124	232	241	2440	3005	2468	3.25653538328398	5.46188953849094	4.78081042509577	60.7922954762314	62.4534448125595	54.6718954922972
CCNB1	2583.14214301329	4050.63081327202	1115.65347275455	-1.86109	1.76500016823858e-157	1.37923605100804e-155	down	3203	3882	4668	1125	1191	1206	213.648421140582	232.123490111843	235.192766480777	71.1901440020621	62.8683867712758	67.8539159779181
VGLL2	893.478374070936	182.930019972807	1604.02672816906	3.14269340169758	4.47595792521214e-157	3.47769142337768e-155	up	180	158	183	1576	1809	1687	8.48418323934909	6.67598624613001	6.51536857007685	70.4722840841975	67.4767112371788	67.0714162832918
PPP2R3B	2140.49535811418	835.440240826382	3445.55047540197	2.04142944780322	2.39997795703787e-156	1.85411933419568e-154	up	631	811	991	3405	3894	3595	23.6139091479054	27.2069710600606	28.0131887412597	120.887179507699	115.32203082069	113.480772438348
FILIP1	1253.28066081644	405.400016610227	2101.16130502265	2.37330029409843	5.18604203536131e-156	3.98387647202304e-154	up	346	350	478	2078	2370	2195	3.61716410261172	3.28005381721293	3.77459512032142	20.6092532759863	19.6073212815334	19.3558165699819
CXCL14	642.607343227543	65.4462105198057	1219.76847593528	4.23164757425797	1.57522981444557e-155	1.20328088691103e-153	up	67	48	72	1126	1317	1416	5.31661224789384	3.41446160713991	4.31561849152917	84.7662899045845	82.7034764307738	94.7781653954278
KCNIP2	571.908107886977	81.5241035187708	1062.29211225518	3.70348859848812	7.24096691527562e-155	5.50030319256998e-153	up	72	66	98	1034	1240	1088	1.2938072082559	1.06316780610935	1.33018948301349	17.6271544017542	17.6334203685018	16.4911455647408
GCLC	2445.1455739259	4216.05937035451	674.231777497288	-2.64418	8.29100676907669e-155	6.2629343910631e-153	down	3376	4071	4765	586	715	834	115.01233762186	124.326556960663	122.618	18.9393124359532	19.2763960278366	23.9658536566706
COL3A1	141809.26556608	79752.0580587477	203866.473073413	1.35403268830945	2.68285499240251e-154	2.01540217302193e-152	up	64252	78709	87591	197949	226254	220402	1838.17334997849	2018.57560820368	1892.82151333585	5372.51611331213	5122.4046892911	5318.63522576081
IGFBP7	3260.19156760944	1284.9919510102	5235.39118420868	2.02715512441081	4.22321612137149e-154	3.15511371441143e-152	up	1053	1264	1392	4916	6327	5351	128.246762342729	138.002172830716	128.058272274536	568.008078955882	609.80878834061	549.715331448103
EGR2	505.141914862856	42.6857593524128	967.598070373299	4.52432547905039	5.78822919582097e-153	4.30068592216272e-151	up	44	36	41	980	1101	977	0.872876637713913	0.640211551338731	0.614376243585749	18.4438197394522	17.2848381834248	16.348564193385
TXNRD1	6036.61695506619	8790.0877325445	3283.14617758788	-1.42077	1.60436711374785e-152	1.18557498074074e-150	down	7378	8201	9810	3259	3610	3505	290.70175172046	289.665399223867	291.963371019754	121.819821342593	112.562571374565	116.488185373638
BNIP3	3747.18848001751	5838.98088858235	1655.39607145267	-1.81806	1.38148012166219e-150	1.01535055212112e-148	down	4755	5478	6680	1546	1991	1710	442.438195510026	456.925010738481	469.492779755478	136.469682323844	146.605801604343	134.209439093177
AMPD2	3826.73061585151	1710.14594124433	5943.31529045868	1.79688417931031	2.97749571033233e-149	2.17661339641875e-147	up	1352	1689	1912	5547	6939	6341	39.339166133867	44.0553767598813	42.0229668344315	153.119754522934	159.780270351554	155.629195123408
TXLNB	475.755828138787	32.189875489455	919.321780788119	4.81270021353301	6.62770807622104e-149	4.81908805948543e-147	up	23	27	45	933	1004	966	0.683371094142591	0.719139832335839	1.00993086840267	26.2987442878626	23.6069721252251	24.2097750911632
TSC22D3	3474.89780135877	5669.2587429893	1280.53685972823	-2.14697	1.17335439524412e-148	8.48622325113528e-147	down	4172	5758	6574	1275	1391	1379	127.313025231655	157.514671030919	151.533481795099	36.9116384225457	33.5918153240349	35.4958568498128
MFGE8	2784.88319520853	1182.28658176927	4387.4798086478	1.89287658094835	8.10237513765722e-148	5.82899443104366e-146	up	989	1142	1278	4156	5213	4530	58.0242313152566	60.0620318284331	56.6362280938326	231.320031608661	242.035257617818	224.179639270328
KLHL30	813.166475542813	207.600801912508	1418.73214917312	2.7781014622724	2.06562885783581e-147	1.47822924105229e-145	up	187	188	221	1379	1652	1459	7.54676745086205	6.80139538031691	6.73692944326692	52.7968761456239	52.7602943587934	49.666037582574
TRIM55	1830.09287072954	622.691660414642	3037.49408104444	2.28280421979451	2.16883058484842e-147	1.54395756346513e-145	up	476	568	774	2888	3377	3344	23.3140548898183	24.9390559359556	28.6353296264239	134.193861678171	130.893996610996	138.153531366707
PLK2	1675.69920530624	2680.51251243542	670.885898177062	-1.99874	5.59545381750442e-147	3.96257216440664e-145	down	2087	2610	3085	656	764	702	102.329625523183	114.72029491656	114.257434483114	30.514578474845	29.6449075361237	29.0336012361924
PGM5	1139.09955675968	370.326917001039	1907.87219651833	2.3610631266856	7.29112696728583e-147	5.13665561524277e-145	up	289	338	452	1851	2143	2040	10.853956190592	11.3796193092857	12.8227	65.9509780079015	63.6927790338275	64.6256982973985
GLUD1	6684.25059243595	9562.57367377083	3805.92751110107	-1.32907	9.49005559565965e-147	6.65135494506105e-145	down	7862	9143	10635	3710	4244	4080	352.425357156215	367.403797191257	360.099043196099	157.772976386299	150.552263738408	154.269166096715
TTYH2	2433.23079114801	936.983514424806	3929.47806787122	2.06590484462532	1.42873390272534e-146	9.96230506428538e-145	up	696	926	1108	3771	4548	4119	23.105169548004	27.5569861861952	27.7836976796463	118.762970725504	119.480816537786	115.339103626464
FSTL1	35499.2790864876	21224.2404400518	49774.3177329234	1.22959967331709	5.28027104341059e-146	3.66305333557418e-144	up	16923	20518	24058	49283	55783	52276	596.334924344567	648.139854451125	640.357904508489	1647.53491379561	1555.58075894511	1553.81782475465
MMP14	11197.0979803079	5218.62816972662	17175.5677908891	1.71793051357319	1.31066279136358e-144	9.04623450465516e-143	up	3990	4886	6337	16850	19137	18312	133.659917206612	146.724475739106	160.347562829589	535.491765893704	507.317629762861	517.426814783669
EHD3	1282.3223733134	2073.64915549643	490.995591130374	-2.07736	3.13068698902578e-144	2.14989651463553e-142	down	1713	1965	2316	463	573	519	58.3141677658271	59.9653103046409	59.5532734414423	14.9527926120827	15.4365109992818	14.902836494001
ASB16	508.013405165327	61.4990194158497	954.527790914803	3.97201828656404	3.18988652660718e-144	2.1795420654411e-142	up	59	57	59	945	1118	957	2.51264500535245	2.17607966263652	1.89793571577592	38.1799654594887	37.6789448176956	34.3776289934768
HSPB6	1840.95929650674	546.939294500069	3134.97929851342	2.5174980344296	3.30430368295501e-144	2.24643085885696e-142	up	423	532	634	3055	3889	2990	39.1984251307672	44.1937338007005	44.3780150826455	268.574060929518	285.19637449228	233.713769210322
NGEF	490.364811212894	950.464506528898	30.2651158968886	-4.968	1.13879575876162e-143	7.7035850407372e-142	down	880	855	986	30	40	26	32.4602474901075	28.2719706304412	27.472389400883	1.04982040370807	1.16763458903066	0.808960585692841
FRMD8	2299.22266682484	734.382090682718	3864.06324296695	2.39748425304558	7.77609922622226e-143	5.23423867222496e-141	up	655	658	799	3554	4783	3922	28.1052099245272	25.3100054574235	25.8965957208939	144.673023186021	162.414096359357	141.950845166464
CTHRC1	589.521336129128	75.1538323153839	1103.88883994287	3.89805113893539	1.22997528019467e-142	8.23841078069307e-141	up	77	70	65	1111	1270	1109	8.18015933147315	6.66637729080908	5.21596607986123	111.972067304926	106.770816627705	99.3773573177082
GALNT15	538.607990329291	988.628388164625	88.5875924939569	-3.48105	8.2753962670525e-142	5.5157138746624e-140	down	757	1000	1111	91	103	86	19.3262132229812	22.8860951348863	21.4247276698713	2.20402684269158	2.08097047143106	1.85197107032006
PRTFDC1	1876.62563763911	2963.53309472496	789.718180553269	-1.90855	5.40631078337656e-141	3.58583452300347e-139	down	2499	2746	3314	821	838	832	145.613252908055	143.435282236415	145.860438864651	45.3839617719084	38.6417220330763	40.8924219857104
NES	35638.738409349	16710.8018770699	54566.6749416282	1.70727275432056	2.39082056834787e-140	1.57805763436049e-138	up	14528	14398	19375	53962	60494	58004	354.89222342512	315.292494625616	357.50549964665	1250.55641771049	1169.44758010825	1195.18038080454
PLAC9	2345.64000732418	3913.1577821314	778.122232516949	-2.33034	6.74681964271453e-140	4.43171529864683e-138	down	2878	3949	4570	758	934	772	265.974801551033	327.158078930353	319.018793419806	66.4574249437136	68.308442943087	60.1799557491328
SDC2	2909.08748566445	1401.45871019533	4416.71626113357	1.65628687076401	9.86082099558815e-140	6.44603764793327e-138	up	1150	1338	1564	4220	5156	4608	142.736883221503	148.872778559621	146.630893797038	496.90734908373	506.441263284206	482.431546898261
EEF1A2	841.090936640246	168.553246257386	1513.62862702311	3.16368592343647	1.13487346018568e-139	7.38319351107403e-138	up	125	173	192	1319	1830	1656	8.67286449314608	10.7601781744078	10.0624593922532	86.8204321802564	100.480420393321	96.9165040926005
SEMA3D	4972.20223075306	8258.34919021172	1686.0552712944	-2.29223	1.75973992578145e-139	1.13938970337383e-137	down	7548	7659	8429	1745	1718	1852	151.835809264626	138.113203346902	128.076288870262	33.3013889953902	27.3491153081566	31.4244842909046
MYH1	483.198967587351	48.6013595265932	917.796575648109	4.2433097145205	3.77512075657941e-138	2.43271644204788e-136	up	42	45	53	919	1111	875	0.893215799099543	0.857907434324353	0.851399399550784	18.5416003992649	18.6981642542545	15.6963985941547
PPP1R12B	1424.89479103928	489.51780660643	2360.27177547212	2.26587628991868	8.25233640415298e-138	5.29278387204095e-136	up	358	491	578	2302	2726	2440	3.07555353091423	3.78131247613665	3.75075300909936	18.7616134135376	18.5329229879419	17.6813308205277
CTH	2311.78529035943	3588.33890826731	1035.23167245155	-1.79381	2.02187802645022e-137	1.29067960214289e-135	down	2841	3545	4005	1023	1112	1135	206.243616294647	230.699329618786	219.615084033242	70.4546261757928	63.8839666548931	69.5008318477006
MYL9	3790.03085732202	1442.60643716575	6137.45527747828	2.08884189264211	3.38875907265168e-137	2.15312883695537e-135	up	1133	1457	1585	5936	7515	5995	121.596316950206	140.17509991141	128.490240365173	604.378495223926	638.259520405566	542.705918844135
RGMB	2448.23388275865	1122.48561255053	3773.98215296677	1.7513636943536	3.45649211358564e-137	2.18594991946158e-135	up	968	1073	1187	3696	4268	3971	26.5037725291568	26.3361854608619	24.5489782603377	96.0039054754746	92.4771750666633	91.7100827010903
MAN2A2	6685.6382995955	3704.8401241967	9666.43647499431	1.38414424535573	5.35701004176258e-136	3.37218821934471e-134	up	3149	3476	4058	9332	10890	10355	65.0037913656305	64.3230466583846	63.2744580277211	182.753354415754	177.89826503656	180.302185149778
CTSB	28768.8199488134	14674.8022497696	42862.8376478572	1.5462287451634	1.21160973457061e-135	7.5918237608095e-134	up	11297	14407	16925	40451	48373	46832	529.003695027956	604.769589305248	598.652248845866	1797.0056354979	1792.57115973409	1849.79304269482
SYPL2	511.382765237394	71.4613143335133	951.304216141275	3.72042715712256	1.38866342089966e-135	8.66131033668471e-134	up	49	69	92	882	1112	1020	1.8050050836246	2.27851688768381	2.55988550273935	30.823044578889	32.4164119212919	31.6932941150623
PLAT	2465.72342993224	1080.45872717995	3850.98813268454	1.83268349706065	2.3942867670297e-135	1.4865350306531e-133	up	868	1008	1259	3758	4548	3884	48.7849664052077	50.7864233853084	53.4493439966795	200.376903382022	202.285403854044	184.13246456602
MYMK	1861.55065720119	583.343697725739	3139.75761667663	2.42957827368424	4.29394953298036e-134	2.65385599090609e-132	up	480	585	616	2898	3935	3130	53.800550631994	58.7789956358531	52.1526714502214	308.154464577932	349.034234075108	295.920246812539
POC1B	933.410919314768	1570.10943702968	296.712401599861	-2.40324	2.1361169857527e-133	1.31424355906242e-131	down	1238	1587	1717	287	343	309	32.3632875013939	37.1903037192684	33.9041332273265	7.11768039980756	7.09584160411431	6.81357947327791
FGF19	432.017350402796	825.223920867958	38.8107799376327	-4.41534	4.63882552434646e-133	2.84117615560986e-131	down	723	734	922	40	33	49	110.31557675274	100.395769830405	106.262450726408	5.79006092902678	3.98465099098904	6.30637050631191
GBE1	2506.33279245196	3880.72848584426	1131.93709905966	-1.77701	2.76818158197878e-132	1.68784596278769e-130	down	3376	3651	4133	1117	1242	1218	143.505578011196	139.123017582456	132.703419447982	45.0447434060788	41.7797412442533	43.6715385513892
SNX29	991.438118388347	299.404729833137	1683.47150694356	2.48826380980074	1.52196654244135e-131	9.23847280248888e-130	up	237	274	360	1644	2010	1676	2.84255821870428	2.94599765477545	3.26147374788474	18.7062802021984	19.0780896587821	16.9558629010517
CYGB	897.747031134831	259.733126421039	1535.76093584862	2.56420397157688	1.69668808226845e-131	1.02532746020463e-129	up	215	244	292	1413	1694	1754	6.8282804984548	6.94677977615605	7.00496724416662	42.5735293765254	42.5759262580835	46.9880413297644
AEBP1	12278.3485179121	6024.07830300972	18532.6187328145	1.62161001109486	2.54420408905506e-131	1.53068774331335e-129	up	5170	5687	6489	18486	21821	18324	170.343773407778	167.973108855194	161.496776654069	577.834234918998	568.968437500281	509.261521457891
HS6ST1	1844.31420516823	832.816402663706	2855.81200767274	1.77738464984091	2.72168124632843e-131	1.63025109719505e-129	up	663	819	929	2751	3181	3100	21.3699709007698	23.6643791976291	22.6181187830353	84.1212258298846	81.1394159455268	84.2824120461828
BMF	674.451513394398	168.800287828222	1180.10273896057	2.8015811588446	2.94408357170598e-131	1.7557326458108e-129	up	139	144	208	1171	1318	1241	2.5375464362955	2.35658170610553	2.86822288931128	20.2805950381892	19.0411166758908	19.1097866967557
ASB5	794.849009007927	128.573007818784	1461.12501019707	3.52031284908271	9.2433648892878e-131	5.48829835806315e-129	up	138	100	126	1380	1645	1599	5.14039873272852	3.33917002473233	3.54518277639067	48.7664798563553	48.4910322797462	50.2401636052337
MSTRG.13202	1419.04578569604	554.183762413057	2283.90780897901	2.04067067414219	4.71217007852745e-130	2.78571202424947e-128	up	434	523	654	2210	2479	2530	7.19851127586569	7.77634393213522	8.19371911859915	34.7752157706571	32.5392315438763	35.396338587376
TNFSF10	917.126972191436	126.243390388247	1708.01055399463	3.74840972675238	7.93440257233819e-130	4.67030613749274e-128	up	76	143	152	1812	2034	1551	2.80566110118087	4.73236755120833	4.23853301915003	63.4606347810316	59.4224252545249	48.2967910625449
CACNG1	474.12949917048	32.388986293086	915.870012047875	4.86387828374377	2.84183319055529e-129	1.66553473672329e-127	up	37	30	23	883	1102	916	1.86789491920187	1.35766550302403	0.877059216935957	42.2898378746816	44.0260899951832	39.0059671075156
CDC20	2061.07163172705	3118.05342774403	1004.08983571008	-1.63453	3.40925305127756e-129	1.98951131923695e-127	down	2565	2910	3550	968	1145	1064	190.257463131668	193.494280777368	198.89920596665	68.1168081497055	67.2105771237022	66.5703468780948
SEMA7A	666.901781422166	120.61190171085	1213.19166113348	3.33283697380812	4.45045061506769e-129	2.58601611166989e-127	up	108	101	139	1101	1520	1230	3.90871206601374	3.27681640670615	3.79992555490873	37.8026149646821	43.5342751363611	37.5491314003645
WIPF3	1628.46983942606	556.479778229819	2700.4599006223	2.27640607253472	4.58462865193695e-129	2.65264662895263e-127	up	439	506	675	2762	3172	2604	8.58039701912316	8.86572368400675	9.96545196339731	51.2142877477394	49.0629714746621	42.9307724508861
CAV3	921.335133479478	206.41907287927	1636.25119407969	2.98174370252057	4.20890989565256e-128	2.42493846827067e-126	up	157	188	258	1415	1959	1820	46.964626319008	50.4138517225245	58.2963399192912	401.561676306368	463.749506543374	459.227055290458
MAP7D1	6155.1638707014	2882.08434583575	9428.24339556706	1.70974893430861	1.52030217074629e-127	8.72217241166133e-126	up	2312	2775	3261	8964	11457	9458	48.3181478587165	51.9883755934291	51.4782306777125	177.72515288038	189.483399422272	166.727261986587
PSAT1	25526.4707028809	37659.9639356388	13392.977470123	-1.49162	2.36204080014033e-127	1.34943986384488e-125	down	30344	35553	43266	13132	14074	15089	1872.06165808748	1966.27557005268	2016.25	768.604269869535	687.135950744606	785.222322204819
DAB2	2750.33901813307	975.831902597299	4524.84613366885	2.21069696565762	2.73706631288987e-127	1.55715023666793e-125	up	684	1009	1157	4506	5114	4684	17.5842932378006	23.2530964874574	22.4673855914898	109.896687732275	104.041677347078	101.571194987958
ADAMTS12	1409.51546858705	562.727218657981	2256.30371851613	2.00201954012118	3.30848761754551e-127	1.87439608899026e-125	up	438	552	643	2137	2631	2377	6.56263005093501	7.41418983751595	7.27721405151818	30.3761643880855	31.1962553290568	30.0412399304008
DDIT4	6304.40880629781	9559.16621833526	3049.65139426037	-1.64831	4.92425759588393e-127	2.77822118386862e-125	down	7565	9325	10814	2881	3284	3478	576.168363171494	636.663757007611	622.124357075148	208.16529857139	197.934468738317	223.436908113491
HIC1	509.249883022565	77.080984797795	941.418781247334	3.59126280939109	3.64450347994849e-125	2.04769891805205e-123	up	51	70	107	924	1064	989	1.60589737999961	1.97590684242818	2.54496465579934	27.602230902517	26.5134990979367	26.2681062858452
DAPK3	2875.91629464175	1028.27550634236	4723.55708294114	2.20254536668705	4.56282520800081e-125	2.55311664004885e-123	up	974	918	1045	4568	5394	4983	32.1384217747335	27.153704157869	26.0454726903956	142.993496017611	140.849184561017	138.688782640025
CILP2	1239.52106687458	379.400094653345	2099.64203909582	2.46989369193629	2.96788130331189e-124	1.65386401971852e-122	up	318	365	411	2016	2615	2025	10.4801561860179	10.7833651368881	10.2313471612567	63.0312271842757	68.2009044290019	56.2924981687472
NAB2	1087.0619533777	431.373063017452	1742.75084373795	2.01465838593814	5.7158566091769e-124	3.1721837679583e-122	up	350	421	476	1690	1979	1844	18.3765914017977	19.8152621457655	18.8779239210867	84.1798638878886	82.2281490911841	81.6662645441032
WRN	1099.8939911923	1796.61567662848	403.172305756124	-2.15672	7.14305359723562e-124	3.94813413665092e-122	down	1533	1666	1983	424	421	426	20.4931050512537	19.9646370938154	20.0234399564159	5.37719848959519	4.45374669494585	4.80352516641304
CACNA1S	796.48473438501	193.629562231646	1399.33990653837	2.84671419333247	1.79828696459469e-123	9.89931492210286e-122	up	132	205	229	1369	1648	1412	3.13197065276789	4.36032062839938	4.1042102365845	30.8156832065701	30.9441648393978	28.259424242341
SMPX	1094.40589284401	130.906116984283	2057.90566870374	3.99103053101195	4.1293573805439e-123	2.26398678642159e-121	up	152	104	110	1876	2381	2264	25.1014958083858	15.3960802128239	13.7214201735817	293.909380954954	311.166772490026	315.367762185685
PER1	1194.74457535967	1988.32334376944	401.165806949895	-2.30796	5.65583151249488e-123	3.0884474327467e-121	down	1793	1820	2091	396	464	409	40.0159383601973	36.4120319823904	35.2498369757324	8.38440989176119	8.19499140031585	7.69947093089182
ADGRE5	4066.9011016362	2016.65	6117.1566154424	1.60072878885233	1.26934720802822e-122	6.90372559502386e-121	up	1623	1938	2279	5888	7293	6192	60.9046099285642	65.1937902119511	64.5990803837428	209.615815698748	216.578661593856	195.996110830219
DCN	5694.93820782926	2277.53761257656	9112.33880308196	1.99955252201982	1.48013232820855e-122	8.01807142097674e-121	up	1668	2347	2612	8473	10088	10277	153.31978683558	193.390912129025	181.353397951143	738.863081350567	733.812389165341	796.807433107852
IL34	421.808607322644	60.4672407688055	783.149973876482	3.69471314402128	3.61943277679388e-122	1.95291378833597e-120	up	53	50	72	787	900	789	0.757736199104359	0.640815461197452	0.77754409254152	10.6743514524756	10.1826890242424	9.51489562458736
PCSK6	1950.24141619604	3051.02579311705	849.457039275036	-1.8441	8.8308683662033e-122	4.74598091601843e-120	down	2498	2926	3397	830	1025	835	79.8369770958312	83.831412570401	82.0082532510367	25.1660087310007	25.9246750702394	22.5103882679684
AMPD1	399.695806487818	19.9777213152538	779.413891660381	5.30312654191318	5.0767012960136e-121	2.71763415440539e-119	up	22	12	23	742	911	815	1.17362138461495	0.573861898970815	0.92679468289439	37.5520662607358	38.4593124660192	36.6731151349551
SEMA3G	978.528452077412	287.559392507932	1669.49751164689	2.54190615093433	9.23809228266258e-121	4.92589571636718e-119	up	253	281	290	1718	1710	1836	6.98884642067538	6.95844353420435	6.05108617471144	45.022824323637	37.3816865861813	42.7801706347785
PALLD	11149.336884932	6374.14236682552	15924.5314030385	1.32078760777358	1.40788438438603e-120	7.47773592753781e-119	up	5084	6195	7184	15841	18364	16157	105.458065086961	115.195729480504	112.56177804594	311.73204656319	301.452817102961	282.696115974634
MTHFD2	2674.47735879329	3978.88768782181	1370.06702976478	-1.53819	2.69659202978749e-120	1.42667555754944e-118	down	3216	3815	4488	1315	1500	1517	119.402370658197	126.973258044702	125.863591993969	46.3177295098882	44.0723262476394	47.5080658789242
NRAP	534.748802215259	107.141025164458	962.356579266059	3.15692256610782	3.06187651791216e-120	1.61365639589348e-118	up	81	93	140	919	1105	1022	1.61770890667706	1.66501870957978	2.11199923981497	17.4122730543023	17.4644712474748	17.2167476253055
MTSS1	575.936165278097	115.151883092156	1036.72044746404	3.17269480671188	5.32424923486567e-120	2.79512806357021e-118	up	103	98	131	1114	1146	1010	2.68537876778761	2.29042045450275	2.5798234488855	27.5535852455688	23.6445334763463	22.2113297485228
TNC	60423.3702323447	28628.816462913	92217.9240017763	1.68757422738974	1.20230741845194e-119	6.2876053725735e-118	up	23464	26894	32506	91865	112137	87947	397.152184430301	408.06666424934	415.593552006431	1475.1275866642	1502.04050622802	1255.62743143105
TRIM54	572.994242948077	75.0240031976683	1070.96448269849	3.81731222038029	1.59966473070838e-119	8.33357905879e-118	up	40	87	95	1002	1225	1164	4.23952797974208	8.26604145190031	7.60556502804941	100.751109158723	102.747534383029	104.062763439676
IGSF3	2298.36807788313	856.254985400712	3740.48117036554	2.12381145991968	2.11095685915736e-119	1.09552215320468e-117	up	607	843	1056	3666	4141	4017	11.2958984090257	14.0630808343388	14.8438435755025	64.7215854332745	60.9838899491296	63.0548908581629
RBM24	2958.84629816657	1387.15127988397	4530.54131644917	1.70931955498472	6.50383716333063e-119	3.36245908402306e-117	up	1195	1362	1426	4499	4975	4841	48.6585496221197	49.7151980263763	43.8592442561132	173.792826888091	160.310565174784	166.268966318758
HFE2	569.79886388333	73.4813529550582	1066.1163748116	3.88311204935435	1.09847583253682e-118	5.65756662689513e-117	up	83	60	63	1019	1181	1172	3.78022218968305	2.44969094435455	2.16735548032431	44.0289185767144	42.5664015925543	45.0247910644095
FBLN5	983.546502391591	302.132488769148	1664.96051601403	2.46779469018305	1.14256697229797e-118	5.86244646125866e-117	up	274	283	308	1569	1997	1710	13.0912317663773	12.1209649683056	11.1155518660104	71.117665536715	75.5067572884419	68.914549110542
SPTBN1	13315.0321596326	7235.22343073517	19394.8408885301	1.42264697755349	1.262946986235e-118	6.45574818490122e-117	up	6026	6795	8086	19418	22752	19179	60.6767146689793	61.3342703806907	61.5002713183586	185.490651784784	181.296873815744	162.893498021035
SVIL	1261.65943448681	254.73709593777	2268.58177303584	3.16235692761656	1.61368621017711e-118	8.21771213474836e-117	up	270	195	258	2305	2506	2354	3.08793824448851	1.99921851510112	2.22881956931305	25.009232947551	22.6810791729897	22.7089032732135
ARRDC3	1875.92808101399	2852.14771909642	899.70844293157	-1.66454	1.62425626346731e-118	8.24067627401681e-117	down	2424	2612	3200	905	989	948	74.0537769544547	71.5333530281036	73.8439535840602	26.2293650383409	23.9105020740359	24.4291184521125
CHRNA1	23306.4367028464	10567.3066092622	36045.5667964306	1.76990296142256	2.20780958753035e-118	1.11596977552603e-116	up	7724	10377	12746	34555	41666	37874	283.456072549666	341.378470872807	353.31963945954	1203.03703611685	1210.04944165098	1172.38306095609
LOC110255887	10731.4131614377	409.681694406069	21053.1446284693	5.68097208104846	2.70714661352015e-118	1.36329898163087e-116	up	227	421	571	19730	24663	22297	5.14871075720682	8.56003509389737	9.78270843666162	424.545579081935	442.686569556599	426.583380283549
B4GALT6	752.544179782257	1385.27735736691	119.811	-3.53625	3.13656028808204e-118	1.57371993494655e-116	down	1246	1269	1460	143	98	134	30.5798648226447	27.9190060456873	27.0657919338752	3.32949338470961	1.9033620259224	2.7740046014722
SPTB	459.224180238404	19.6841806374513	898.764179839357	5.57426522857893	8.34352179916041e-118	4.1708406582053e-116	up	27	13	14	805	1095	952	0.343241746896686	0.148149606894135	0.134435739123358	9.70860472691684	11.0161100132986	10.2084110190311
TNK2	1692.70603215196	695.298272103351	2690.11379220057	1.94969292334376	2.51282525610626e-117	1.2515342493508e-115	up	527	687	808	2765	3044	2689	13.2460641824769	15.479388084027	15.3404452404808	65.9319583152321	60.5478454484823	57.0101130048046
BUB1	1124.81154565435	1788.51582352235	461.107267786343	-1.95678	3.18000691392336e-117	1.57804941637284e-115	down	1450	1694	2036	471	488	496	56.5760521981957	59.2514325749005	60.0057371464494	17.4345259984913	15.0682308537963	16.3241724384186
RCAN1	5868.0695451067	9290.79075763298	2445.34833258043	-1.92596	1.34672614052163e-116	6.65870375733547e-115	down	6788	9380	10907	2308	2682	2745	334.391276610615	414.225428366719	405.853020920809	107.863252058769	104.556174511117	114.061824526681
STARD13	2706.40810701616	1406.99384442142	4005.8223696109	1.50830778658356	3.61458327142505e-116	1.78070611382487e-114	up	1099	1367	1618	3937	4527	4203	25.4734217859428	28.4039618385537	28.3281671067373	86.5724302062664	83.0381938795056	82.1738895594054
COL8A1	1263.26777602855	499.936209252686	2026.59934280441	2.02194019620779	7.28934504892631e-115	3.57809475199462e-113	up	427	490	520	1985	2182	2236	10.7702864355551	11.0794007192663	9.90724918127491	47.4990025149853	43.5543894865645	47.5725068688467
CLEC14A	515.073542127334	114.530416543863	915.616667710804	3.00471152092917	7.7644553622565e-115	3.79760070361876e-113	up	99	111	119	847	1069	985	5.94116782317289	5.97145846895401	5.3942857838741	48.221935289879	50.7682433704535	49.8606247623227
NETO2	343.773135315389	663.982616746286	23.5636538844912	-4.82428	1.67531505580672e-114	8.16460889383655e-113	down	513	680	730	26	21	27	19.9080213200078	23.6559534247153	21.3985308063269	0.957213202235407	0.64492295103089	0.883810905340709
NKD2	1224.16826905001	2049.92971397544	398.406824124584	-2.36141	1.68666765793746e-114	8.19057862320561e-113	down	1750	1952	2201	378	509	377	106.235835473677	106.227	100.926077729886	21.7695468387614	24.4527989487073	19.3045285115424
PKDCC	2023.36596035943	591.140998582429	3455.59092213642	2.55038274834101	2.31708038246896e-114	1.12118654663453e-112	up	580	468	644	3338	4010	3589	31.4201554384261	22.7272558185332	26.3521811423776	171.550215475533	171.910543765329	163.998038530379
FILIP1L	1580.2555422533	717.89175899786	2442.61932550874	1.76684534361013	3.7349339089317e-114	1.80084738864341e-112	up	581	705	789	2412	2832	2483	3.78310937069574	4.11512179318902	3.88061119298627	14.8996020131825	14.5929743608127	13.6374868243209
LHFPL2	2356.56479608873	1240.18463616757	3472.94495600988	1.48629089810358	1.27274999916362e-113	6.09727702286416e-112	up	1044	1168	1367	3474	3804	3693	14.7436289998056	14.7865736168397	14.5821907195723	46.5434218622282	42.5130446985595	43.9914283055247
MSTRG.4018	532.382950786942	51.1352501781269	1013.63065139576	4.29710147446913	1.27353583473812e-113	6.09727702286416e-112	up	30	61	59	921	1335	965	1.92302837520961	3.50521841383814	2.85671433159318	56.0078198704945	67.721022887268	52.1767003558036
CDH15	4355.32965726596	2334.1516523666	6376.50766216532	1.45030329840948	1.43580362150158e-113	6.8500427514235e-112	up	1942	2228	2569	6231	7499	6452	92.2682098073869	94.8940248168216	92.1971162402056	280.85697897942	281.957744810651	258.572352952549
HMGA1	6645.36595487269	10538.396410087	2752.33549965839	-1.93708	4.2853660495452e-113	2.0373469292191e-111	down	7768	10172	12831	2709	3294	2710	535.155616882844	628.200147950282	667.700559670382	177.053483594947	179.585914993881	157.479860652052
CKAP2	1607.31837859128	2505.77376303548	708.862994147084	-1.82194	1.1130710082001e-112	5.27331933745534e-111	down	2119	2304	2815	701	742	795	82.4432504887163	80.3576885705441	82.728073882203	25.874190272786	22.8457731816505	26.0901236943727
FHOD3	1754.61119658345	742.450500735226	2766.77189243168	1.89635411834306	1.3065961711191e-112	6.16867643705086e-111	up	597	682	877	2858	3165	2718	13.5928671691998	13.9200863128836	15.0829641683479	61.7338789719233	57.0280158900643	52.2000662296958
AKAP6	2175.27838806229	1014.08733848055	3336.46943764404	1.71606079696728	1.18960758431855e-111	5.59691845120392e-110	up	803	917	1232	3322	3673	3547	7.03769407843779	7.20451892716042	8.15597547608833	27.6209789757885	25.4749636736934	26.2217026080387
PORCN	737.166584709885	1278.74004180838	195.593127611392	-2.7085	1.5965902817221e-111	7.48580622778464e-110	down	972	1344	1387	195	234	190	64.8032365548641	80.3249589808689	69.8485278543765	12.3335938631138	12.3459381011129	10.6848613940805
EGLN3	996.612753825113	360.136472130786	1633.08903551944	2.17703142011067	1.41131700597543e-110	6.59439083513672e-109	up	282	323	445	1561	1841	1765	11.9461867065195	12.2660159120312	14.2393631089877	62.7346808115563	61.7179914560821	63.0681016961253
CMKLR1	606.125210433843	6.99920054913182	1205.25122031855	7.37714233704679	1.58994067583489e-110	7.40356964702981e-109	up	3	8	10	1184	1358	1269	0.0515001810023415	0.123111408311802	0.129669508539214	19.2825205547795	18.4486705905477	18.3752807219748
KCNK12	440.007434120875	69.8801156591386	810.134752582611	3.54920366436986	5.07918020567265e-110	2.35705164698058e-108	up	71	56	72	750	932	884	1.65808657851777	1.17235109623679	1.27008186730673	16.6163150698188	17.2243393508791	17.4134963808136
DLGAP5	1617.69425437218	2459.45463344577	775.933875298588	-1.66495	6.26371907185635e-110	2.896863544899e-108	down	1937	2401	2793	770	857	825	85.149853784488	94.6166	92.7418138634638	32.112166792809	29.8134965571361	30.5909591569078
KPNA2	6738.45944648899	9860.81819647111	3616.10069650687	-1.44766	7.75932337965831e-110	3.57639050824454e-108	down	7583	9696	11366	3646	3903	3869	444.50917966034	509.510451027092	503.266119304449	202.759374297648	181.057298109677	191.303655009035
DST	11365.6157437078	5987.9296668139	16743.3018206017	1.48356233862217	1.10943287828432e-109	5.09626988041617e-108	up	5136	5335	6830	16944	19298	16688	19.8758905547766	18.5078860542697	19.9651533092465	62.2074106254243	59.100572714851	54.4741838832621
DPT	658.713402523524	133.67566219229	1183.75114285476	3.13455843093538	2.31060877604019e-109	1.0578231490848e-107	up	84	138	172	1087	1343	1319	6.40479165503014	9.43247404705774	9.9061416073027	78.6284772147539	81.0362880079113	84.8311542402656
SLC4A7	1995.0957822196	3011.21195601094	978.979608428256	-1.62051	5.44271389390948e-108	2.48337519515058e-106	down	2534	2936	3202	961	1074	1059	34.7322009147853	36.0746857831118	33.1510574292403	12.4960766835774	11.6495132907778	12.2435261733233
PDK4	490.558067340577	905.831707408614	75.2844272725394	-3.58601	1.44954253479163e-107	6.5917825570441e-106	down	753	818	1053	76	105	58	28.9499239006189	28.192044069352	30.5795567175811	2.77198351015921	3.19462256605635	1.88089825537403
SCARA3	5313.88770244932	2561.04387271103	8066.73153218762	1.65588993896966	3.00437119154367e-107	1.36168116971398e-105	up	2259	2270	2850	7924	9548	8060	89.1101764020207	80.2708277368231	84.919278696642	296.537853272395	298.058347002079	268.182832916877
BUB1B	1342.95775503694	2135.87900676307	550.036503310811	-1.95795	3.11165469797451e-107	1.40562023017806e-105	down	1839	1934	2390	572	566	596	66.9117441034789	63.080903119557	65.6854056147689	19.7442776550718	16.2972698985945	18.2916018892392
CLSTN3	425.574795991498	86.0068733743771	765.142718608618	3.1483796988447	3.15952505829335e-107	1.42251861647731e-105	up	65	86	99	776	814	825	1.45709824628317	1.7282029486097	1.67633586804283	16.5029582134213	14.4403489980756	15.5996296243032
CD248	1383.14999992733	252.44851949567	2513.85148035899	3.32506894523725	6.63615350810609e-107	2.9779465098917e-105	up	276	212	222	2586	2899	2459	14.2931967799938	9.84185502536367	8.68407627552296	127.049631936619	118.808171478478	107.414689980853
LRRC32	687.794879104692	203.831290591685	1171.7584676177	2.52207390146075	7.56897415213677e-107	3.38537307719091e-105	up	163	194	234	1056	1376	1283	2.88009203082343	3.07284958851106	3.12309347248065	17.7013862723469	19.2404400559712	19.1218662987226
LIMCH1	838.122331941729	291.334714327446	1384.90994955601	2.24996008465831	9.8720125972786e-107	4.40097558312122e-105	up	251	256	335	1295	1619	1473	4.19379103378229	3.83436844858631	4.22793436398356	20.5270922322457	21.4070941875034	20.7596808229333
CDK1	1335.86776038027	2183.83324529172	487.902275468818	-2.16115	1.82477636956456e-106	8.10832820162394e-105	down	1987	2034	2231	477	533	532	35.3561618745991	32.4443446942068	29.9859063923315	8.05211975754083	7.50537266682582	7.98479441095854
HSPB3	438.130601611258	93.1450130982908	783.116190124226	3.07014886801581	2.63855658770402e-106	1.16861413430005e-104	up	76	86	108	752	929	799	10.9702833532945	11.1281639600952	11.775473312601	102.978531265967	106.120129836208	97.2827619238016
JUNB	2186.30340602056	1091.45684207552	3281.14996996561	1.58883947276008	4.19297678490192e-106	1.85103588780232e-104	up	895	1080	1174	3120	3799	3469	22.8194574597459	24.684642768253	22.6100092717185	75.4677623743729	76.6530391877769	74.6056019913715
PHLDB1	4764.96912325581	2473.70098792434	7056.23725858728	1.51289266151403	4.99471617242384e-106	2.19783675716657e-104	up	2171	2200	2759	7014	8100	7200	37.1753942350421	33.7706369410664	35.6859961219971	113.942598846464	109.763661037242	103.995157160351
PTPN21	3582.1050326573	1993.23090875846	5170.97915655615	1.3741465166145	2.22175509609418e-105	9.74490452954599e-104	up	1556	1909	2326	5133	5757	5453	35.3866289823611	38.9185221136341	39.9567056676747	110.745340852504	103.610467959425	104.60440113916
PPFIBP2	1041.04160603778	310.657686604585	1771.42552547097	2.50558661762615	3.34841671107547e-105	1.46393639937277e-103	up	206	330	374	1732	1999	1871	2.27179266117952	3.26239260092815	3.1154690286593	18.1206578199379	17.4458474972927	17.4044426079596
BGN	24564.7067616772	11047.7597647214	38081.6537586329	1.78523646664293	3.60585244311194e-105	1.57143511759593e-103	up	8573	10741	12773	36838	47474	36392	485.839470581775	545.664247664936	546.768199186212	1980.52630313792	2129.08795186659	1739.6054306431
DOK6	1230.1178141749	1984.39028964232	475.845338707473	-2.0598	4.23855838904738e-105	1.84126768101844e-103	down	1773	1804	2124	478	502	522	21.4862543534614	19.5978902785606	19.4427124657685	5.49546534497795	4.81430388356913	5.33589579696193
CXCL8	435.759356335869	860.376	11.1426473311382	-6.2768	5.69381179675443e-105	2.46556557326338e-103	down	853	760	832	13	11	11	78.2481582207237	62.4970469349902	57.6499298693581	1.13133974642147	0.798537992814212	0.851143207925441
BHLHE40	4871.31850829546	2271.57053801548	7471.06647857543	1.71632102845319	1.0269746151494e-104	4.43294407688457e-103	up	1669	2213	2749	7152	8638	7859	71.3006484424518	84.7499339663356	88.7079	289.860641194591	292.030457179873	283.197419312273
GSR	1970.84234893048	2992.07102244368	949.613675417289	-1.65612	2.00632480346413e-104	8.63291087110816e-103	down	2318	2901	3474	904	1056	1044	112.204042565767	125.88199385835	127.020919098577	41.5133807787184	40.451701756641	42.6265742303786
FAM171A2	575.433092330162	122.257435253151	1028.60874940717	3.07422748885966	6.02282018212712e-104	2.58335287117926e-102	up	99	122	132	926	1314	1027	3.40844887987682	3.76532296044803	3.43277932257803	30.2452498720926	35.8009673223706	29.8247556064459
TMEM38A	1634.1035261651	673.439761915064	2594.76729041514	1.94953728785115	6.40653641785377e-104	2.7392979771559e-102	up	617	613	699	2457	2955	2801	36.2459101919209	32.2816059713147	31.0171139742446	136.93157465699	137.375452828872	138.794358721657
ZDHHC2	1396.36922010673	2200.62534915818	592.113091055284	-1.89458	8.73335176831575e-104	3.72248852645107e-102	down	1880	2087	2371	626	611	629	65.9410665895138	65.6207785960379	62.8174114712135	20.8303732229639	16.9596597194255	18.6094536727471
STRA6	373.231622233346	45.005787398356	701.457457068336	3.97035019690837	9.77283165473561e-104	4.152537250295e-102	up	35	53	41	678	849	695	0.792667847615317	1.07601885010825	0.70138652679655	14.5672472647886	15.2162871118622	13.2767831702514
CKB	1944.64719515026	795.837558169815	3093.45683213071	1.96035417286804	2.70559067631705e-103	1.14604101015212e-101	up	669	788	833	2761	3677	3374	56.3309615608314	59.4796050425246	52.9805438933461	220.552534771425	245.014892523697	239.63540583191
EPAS1	2555.28206227594	1380.71504493668	3729.84907961519	1.43451699839813	3.1075517813512e-103	1.31221681897616e-101	up	1150	1339	1493	3741	4217	3831	54.9642027541808	57.3698192163032	53.9004342983503	169.62677325094	159.501032752826	154.446867527529
N4BP3	947.589305314261	401.258197065669	1493.92041356285	1.89530094929179	5.35616157469193e-103	2.25472844987883e-101	up	325	376	462	1466	1667	1590	6.9344930616558	7.19183994540004	7.44601139780849	29.6749453066878	28.1478198340467	28.6162908407542
KCNN1	367.019343145205	27.4319120175446	706.606774272865	4.6655570169164	1.51766136839747e-102	6.36902519324086e-101	up	16	30	35	644	908	692	0.881821819786353	1.48218674309937	1.45706614221578	33.6721870609511	39.6026741504418	32.1700556667809
ENG	2380.90582153519	1205.29251589989	3556.51912717049	1.56099401964541	1.94708906313171e-102	8.14602153581595e-101	up	968	1181	1338	3524	4163	3565	30.1809816549163	33.0087222507495	31.5111665845203	104.23618396696	102.716974929771	93.7567
GRN	4491.9675739087	2288.57208033157	6695.36306748582	1.54911036781474	6.0208504053847e-102	2.5112117473011e-100	up	1888	2208	2513	6176	8082	6971	122.694646245167	128.630365470691	123.357760267964	380.763675203864	415.642812340668	382.123340237366
MXRA8	1476.89402380727	538.904175487606	2414.88387212692	2.16182245237286	7.51499206585379e-102	3.12481183851419e-100	up	400	545	623	2332	2964	2356	19.2257664197606	23.4823190403824	22.618410463466	106.335142224475	112.740427000861	95.5176911601053
NDRG1	3534.30808702707	5240.06359247605	1828.55258157808	-1.51925	1.39777144281319e-101	5.79435924022284e-100	down	4002	5071	6174	1783	2100	1902	182.819847494408	207.663744265303	213.041027136634	77.2720085481458	75.917755287126	73.2894783307594
PTTG1	770.040718647248	1258.97616950935	281.105267785151	-2.16495	1.72928811857588e-101	7.14684819096541e-100	down	1028	1185	1432	294	288	304	164.19930152828	169.674802660716	172.771288766851	44.550247492438	36.4039479083078	40.9578012408217
OLFM1	794.832360110041	1432.28745301809	157.377267201997	-3.1879	2.53996650706454e-101	1.04654316959262e-99	down	932	1456	1826	157	169	171	48.8777968017393	68.4507003387528	72.3347269711968	7.81123963741195	7.01391049624934	7.56443820494415
REEP1	1233.10795934655	563.01820154989	1903.1977171432	1.7584834050965	2.8300139956645e-101	1.16252870994109e-99	up	470	548	605	1926	2074	2010	8.80648379006247	9.2046239911432	8.56269393524473	34.2362007907939	30.7532656628716	31.7676873110903
THBS2	3215.84303766093	1880.20014995777	4551.48592536409	1.27493756708932	5.078236518854e-101	2.07978258876078e-99	up	1522	1783	2141	4569	5060	4752	22.8018856675193	23.9457401914398	24.2283111663854	64.9384426577229	59.9907696699371	60.0506071916504
VAT1	6767.22376383371	3729.91877603513	9804.5287516323	1.39375688275093	9.38509698185974e-101	3.83210701688729e-99	up	2890	3614	4333	9503	11503	10030	143.612272802296	160.991398320142	162.642022333562	448.00106023348	452.358378013094	420.416260982178
CALCOCO1	2405.02	993.239926241513	3816.80031340449	1.94079458453737	1.24277505924611e-100	5.05928517382318e-99	up	759	955	1177	3597	4728	3778	32.2934406974064	36.4247623274926	37.8267797186992	145.190292814786	159.194411213295	135.587407468934
PLIN2	5304.32087223419	7444.22184606587	3164.41989840251	-1.23397	2.0876276696774e-100	8.47327564913542e-99	down	6043	7125	8376	2987	3645	3387	335.629629249749	354.742628228053	351.394315586534	157.386515915438	160.207571547313	158.674725395212
GALNT5	575.036132408723	153.127041760325	996.945223057121	2.70235948440097	2.72160317234461e-100	1.101358283761e-98	up	131	134	178	1027	1015	1101	2.27200158550723	2.08335339414666	2.33188807175792	16.8978860815473	13.9309644020627	16.1068091678186
LSP1	1988.2732273169	1003.64135680751	2972.90509782629	1.56567996510643	3.29956640599637e-100	1.33128203033628e-98	up	806	943	1162	2966	3441	2995	36.4898410471459	38.2709668590352	39.7368486245837	127.38921937978	123.281925289744	114.371710491038
SMIM3	3558.62240690239	5374.03016881996	1743.21464498482	-1.62442	8.32740882982174e-100	3.34993425618598e-98	down	4409	5164	5959	1694	1792	2018	151.873140759298	159.458590445107	155.047448954712	55.3578075322701	48.8491134895317	58.6336455342881
GPD1	413.296895898783	80.652000140103	745.941791657464	3.19965837230667	1.44310038085775e-99	5.78815217655539e-98	up	56	82	98	689	862	812	1.42567777415067	1.87140599422681	1.8845592320932	16.6409139147485	17.3667448498643	17.4370993170845
PROB1	486.884005465804	78.9421551526662	894.825855778942	3.48111525978227	2.72493219122851e-99	1.08973244129806e-97	up	45	78	112	893	982	952	0.964081447097389	1.49801659994415	1.81246487299341	18.1500267873453	16.649090158046	17.2037459139632
GSAP	858.453497127884	1412.2466980367	304.660296219064	-2.21226	8.19199912343733e-99	3.26646956250373e-97	down	1084	1346	1681	275	360	331	41.3839868511197	46.0647710292386	48.4753689019649	9.96002294571253	10.8763544338423	10.658986171826
PPFIBP1	2836.17184809638	1607.41572934973	4064.92796684304	1.33879055972405	1.02617090941872e-98	4.07977948987321e-97	up	1359	1468	1818	3996	4505	4348	34.158256592004	33.0767710441799	34.5160017910818	95.2853907514167	89.6084243578886	92.1829569895463
FLNB	3996.98341282565	1837.48986707563	6156.47695857566	1.74444158208768	5.39048205398201e-98	2.13686252151584e-96	up	1543	1671	2101	6179	7464	5843	20.4305680518807	19.8340670682218	21.0131389546233	77.6170819101342	78.2103001096801	65.2582257543259
RENBP	364.464201284173	64.4357593686828	664.492643199664	3.35833697191819	3.80250660516941e-97	1.50298495088629e-95	up	45	68	75	624	745	734	4.5945408485547	6.22385301555946	5.78417242619343	60.4419953148047	60.1954522665675	63.2135998527413
TNNC1	10399.5040062835	3711.37318061664	17087.6348319504	2.20360146503108	9.04300810311657e-97	3.56399365733553e-95	up	3612	3090	3904	15538	20535	18118	991.350920817915	760.254437594781	809.356475570323	4045.75323155961	4460.17794289154	4194.44774052573
TMEM254	1022.53042756839	1609.67569784162	435.385157295153	-1.88755	1.02912525707223e-96	4.04422431225755e-95	down	1246	1539	1896	430	481	465	73.1337730999394	80.976568547534	84.0598546712784	23.9437954210034	22.3420397334684	23.0217190907559
TOP2A	5352.20538513475	8004.83580724985	2699.57496301965	-1.56868	6.601231700758e-96	2.58665554568318e-94	down	6474	7526	9200	2873	2728	2902	154.522783155181	161.029280464861	165.866247010391	65.0549058350392	51.5278472157575	58.4254538365903
CHRND	3046.14865179383	911.814776766374	5180.48252682128	2.50332063881406	1.26069052077773e-95	4.92574971580887e-94	up	592	895	1202	5011	6217	5179	49.6940511673448	67.3482853191382	76.2144865017115	399.05402787578	412.991743377437	366.702158993499
TNFSF18	311.649515781747	14.6480196920248	608.651011871468	5.33081118373781	1.51807702004973e-95	5.91441067095019e-94	up	10	9	25	606	668	649	0.272541084411991	0.219884846503752	0.514662295131163	15.6685642814848	14.407421031155	14.919749662522
CYTIP	371.144508772745	73.4718436722519	668.817173873238	3.19658847317564	2.17665980815687e-95	8.45601240328826e-94	up	65	74	71	652	769	695	0.82432529087329	0.84127464360558	0.680133208948809	7.84435904332131	7.71772702252467	7.43455420550615
SRXN1	4159.47053707556	6254.19500835865	2064.74606579247	-1.59838	1.47728425530773e-94	5.72268775482028e-93	down	5631	5697	6622	1992	2265	2271	301.336509448852	273.295988514539	267.673739668648	101.130035556448	95.9206776057588	102.510468878007
MEF2D	2731.53481609493	1325.98268240636	4137.0869497835	1.63973617970488	1.86794389339923e-94	7.21546395413334e-93	up	985	1307	1572	4110	4769	4205	21.2394420735028	25.2640675057773	25.6041156204279	84.0762427835925	81.3789	76.4817354141419
FN1	217984.061844774	130777.523005192	305190.600684357	1.22259208892943	3.39505181702708e-94	1.30772010073986e-92	up	107828	120334	150588	302564	358973	304098	1718.27965011835	1718.9825248119	1812.60438469418	4574.08414564098	4526.91027842094	4087.52780959428
IL1RAP	1129.60206337864	1876.96395179279	382.240174964496	-2.29408	4.44000488481315e-94	1.70538831691538e-92	down	1728	1787	1844	369	447	394	26.4605941208904	24.5302072371219	21.3288349684348	5.36051874616335	5.41677980881011	5.08905254085134
CTSC	4226.25267502484	5924.58939022418	2527.9159598255	-1.22869	4.75125034486217e-94	1.81979580110115e-92	down	4812	5770	6545	2440	2786	2767	140.614734992362	151.147802995689	144.465860597905	67.6424984369208	64.4264396460786	68.2023333364932
AFAP1L2	397.575304727041	89.9570449127561	705.193564541326	2.97129610984945	6.99609604486193e-94	2.67207634612325e-92	up	76	82	102	718	813	698	1.89800764717381	1.8357732180643	1.9241321734706	17.0111396459852	16.0676630969488	14.7036327890087
TMOD1	518.004269754273	77.6722528152655	958.33628669328	3.60873679744216	1.60667478785579e-93	6.1193157116177e-92	up	41	90	99	867	1160	1013	0.748184524772745	1.47227245050338	1.36461588722952	15.0095807557418	16.7517683741574	15.5926226760418
TGFB3	1033.37695312638	362.903098622515	1703.85080763025	2.23652781347834	3.24221648898768e-93	1.23140831287055e-91	up	334	341	362	1619	2057	1723	11.9642530089022	10.9500048713873	9.79485601829406	55.0187311437786	58.3110979842057	52.0606107756154
DTNA	1450.51607858095	563.752628660217	2337.27952850168	2.05553904520013	4.0224781143691e-93	1.52349957997428e-91	up	535	486	592	2234	2616	2544	6.2787270773714	5.11298954354031	5.24795248724712	24.8728523772016	24.2959211261632	25.1837146822599
TMEM176B	515.387101147524	125.902759201151	904.871443093896	2.84252585254032	6.84305157920258e-93	2.5845825645116e-91	up	98	120	148	796	1113	964	8.72007022134621	9.57185176561235	9.94731763849856	67.1941669693045	78.3730731652314	72.3528762366404
EPB41L1	1834.12174010989	774.56066489626	2893.68281532352	1.89916183857939	1.51795052623339e-92	5.7173333255389e-91	up	555	805	897	2853	3351	2950	7.94727913869955	10.3333746668157	9.7021568509634	38.7571519643055	37.9732455700157	35.6313567942868
DNM1	1021.51844878949	413.000210059012	1630.03668751996	1.9766184831516	1.78837961487353e-92	6.71729216116998e-91	up	305	408	491	1677	1787	1682	10.0711880629875	12.0770771659949	12.246520750245	52.5337652330686	46.6963811013716	46.8480714819522
CCNA2	1475.19317702752	2307.59140620663	642.794947848415	-1.84465	2.21496749038228e-92	8.29667023876802e-91	down	1765	2241	2706	609	685	738	148.432814118727	168.945986763914	171.895048926702	48.5877853354641	45.5883200756974	52.3511749375981
NUSAP1	1687.20822647815	2557.29544354162	817.121009414676	-1.64723	3.54810890118128e-92	1.32537463542203e-90	down	1997	2381	3064	826	883	871	71.2913910123419	76.1972382658641	82.6224651951934	27.9745861860393	24.9458055688161	26.2278105829328
SYCP2	1039.38992353669	1750.8406087162	327.939238357175	-2.41629	4.85628763591229e-92	1.80906693110957e-90	down	1611	1427	2005	319	348	369	17.7304643648017	14.0789204290972	16.6682233280574	3.33073325017232	3.03096987082846	3.42559326080297
ASB2	324.009860171421	13.9984010982636	634.021319244578	5.45749827395209	8.16737384501302e-92	3.03420169865142e-90	up	6	16	20	575	802	636	0.263842964696715	0.630717763021007	0.664315870311147	23.9875952656852	27.9091392134815	23.5904509793606
ABI3BP	1051.00784525865	494.295994871396	1607.7196956459	1.70089247553374	8.4614280321819e-92	3.13487839110565e-90	up	398	477	556	1598	1770	1712	8.13941701256136	8.74479067583475	8.58885722125997	31.0035626834288	28.645822702836	29.5324071789143
GARS	12582.4700306514	16997.586211424	8167.35384987886	-1.05726	9.6774914045149e-92	3.57567528878231e-90	down	14168	16475	18376	8008	9106	8707	756.699969857682	788.79001326796	741.338431453844	405.754955757282	384.875813815618	392.25507639574
SOX6	667.709023296692	207.01342485574	1128.40462173764	2.45499725456059	2.14374800577485e-91	7.89933377629287e-90	up	196	192	202	1088	1244	1236	1.24752626096064	1.09550828289366	0.971170224442272	6.56972393257236	6.26602049779854	6.63585603874091
ADAM33	584.243409391344	161.152060087656	1007.33475869503	2.64124588752564	4.84680947222432e-91	1.78113698361714e-89	up	134	139	195	1100	1076	998	4.75755151178007	4.42399179502655	5.22954225393688	37.0506631806671	30.2321321981604	29.8878105694184
TES	1271.25436547711	1925.10011191736	617.40861903685	-1.64032	6.09077348722846e-91	2.23224385730042e-89	down	1650	1801	2096	619	671	660	89.7771204764789	87.8448391529963	86.143669945394	31.9519211933627	28.8922958572791	30.290784607542
HK2	728.919478351321	1187.66131382707	270.177642875577	-2.13526	1.0537060388147e-90	3.85140887359232e-89	down	1051	1062	1306	267	301	286	45.9940841188193	41.6624290974177	43.1710687455079	11.0849852713894	10.4242198089578	10.5572341048487
SLC7A11	5346.04062393201	8691.18602864533	2000.8952192187	-2.11902	1.73509160882512e-90	6.32494386198263e-89	down	7962	7880	9059	2069	1899	2332	116.219480267649	103.110711791214	99.8820343996748	28.6511360074045	21.9361055022392	28.7124440277419
DYSF	926.69060386953	225.755605603492	1627.62560213557	2.85794306561808	2.03563235660806e-90	7.40066661839566e-89	up	235	180	226	1518	1992	1651	4.75390790387474	3.26419592689094	3.45335881294209	29.132601832622	31.8896712101027	28.1718154551609
AKAP12	478.510125732033	145.444724528235	811.575526935831	2.47603017254579	3.00647035283303e-90	1.09010606366589e-88	up	113	138	172	806	904	855	1.87085445327671	2.04814857023744	2.15099979796875	12.6596354632335	11.8442562509188	11.9402256166159
FBN1	20749.0447952786	13696.3333063204	27801.7562842369	1.02146508560687	1.1710675661378e-89	4.23484194063184e-88	up	11507	12828	15212	28214	30942	28667	164.790886540006	164.683784996272	164.553740186221	383.318993365081	350.669	346.288590999353
PDGFRL	494.381898787674	154.075866199571	834.687931375776	2.44031173220158	1.90605049403481e-89	6.87442137066082e-88	up	135	138	171	820	917	901	11.1000118872859	10.1716070344703	10.6202844749725	63.9628973154151	59.6673591815229	62.4883886852323
IGFBP5	996.739721571373	449.920000499486	1543.55944264326	1.7788684379468	2.03391970898483e-89	7.31619213837743e-88	up	381	405	515	1481	1734	1668	53.7445663464993	51.2136138095218	54.8740709564719	198.193426341377	193.569302987285	198.468000085438
TGM2	512.351109930733	69.0239703098729	955.678249551593	3.77638905103789	2.98899683955944e-89	1.07233219069894e-87	up	35	85	84	862	1198	974	1.21265899064949	2.64003925221852	2.1983675094645	28.3336491847476	32.8477230560198	28.4652146646112
SETD7	7380.10112736073	4813.39562670681	9946.80662801466	1.04755033672452	3.07064944508493e-89	1.09872685538999e-87	up	4039	4580	5268	9760	11068	10617	74.2816659956837	75.5081921100304	73.181939105345	170.28727663667	161.084865433751	164.700326291143
PPL	318.062125283736	580.828970970826	55.2952795966452	-3.39686	3.64943727170187e-89	1.3023989129483e-87	down	497	510	673	62	57	55	10.2811928929112	9.45753824930329	10.5160476902607	1.21675575210076	0.933124903258331	0.959698172721512
HEYL	801.79413021663	116.394144684627	1487.19411574863	3.65868445738596	8.25948564746683e-89	2.9399012133143e-87	up	56	122	171	1474	1647	1579	2.16090000393191	4.22014414972988	4.98417311003657	53.9596006335969	50.294216646094	51.3941435345845
EDNRA	877.05374726761	239.168515926767	1514.93897860845	2.65724835203311	1.82364472451031e-88	6.47417684573543e-87	up	158	253	290	1371	1639	1785	5.4924251820122	7.88403231277817	7.61474605777907	45.2136030780069	45.0882959484952	52.3395691103803
ART3	435.764024335588	50.2400450965575	821.288003574619	4.01126136730007	1.85252893316633e-88	6.55959268340172e-87	up	24	62	63	705	994	909	1.78018678953607	4.12255855951782	3.52976055659125	49.6099	58.3469988305327	56.8725989776205
MSTRG.18897	2987.78339328403	4319.28656572342	1656.28022084464	-1.38338	1.91940488284007e-88	6.77873979012375e-87	down	3347	4285	4899	1647	1798	1787	35.6626778837862	40.9288815044458	39.4290253777756	16.6485508768078	15.160926130689	16.0608176348924
GM2A	1423.72434934964	598.585200674386	2248.8634980249	1.90727466212201	1.94068918158589e-88	6.836153057519e-87	up	456	569	719	2117	2744	2268	25.9931076528124	29.0754497233356	30.957980141204	114.482425137424	123.781367288821	109.048895909276
WSB1	9037.83812787303	12287.8690339533	5787.80722179278	-1.08638	3.06312645452173e-88	1.07621008791039e-86	down	10031	11461	14104	5876	6259	6138	497.200849810033	509.249904313082	528.056381361953	276.308356004283	245.510679990582	256.625244259921
CAVIN2	712.328203470232	1137.28514978657	287.37125715389	-1.9857	5.42316684138986e-88	1.90048452428809e-86	down	916	1105	1270	298	314	295	38.6240001475587	41.7681140549601	40.4497518350167	11.9207242057487	10.477778910463	10.4922505354676
RHOBTB2	933.731533477698	409.983177208851	1457.47988974654	1.82729946804602	6.45866173704125e-88	2.25754302412725e-86	up	326	376	490	1415	1665	1531	7.22597025607957	7.47114604662697	8.20398794731505	29.7549763398934	29.2059012940442	28.6245468392093
FRMD4B	416.730588001619	106.011859631609	727.44931637163	2.7800294887786	1.34881229001389e-87	4.70251300187662e-86	up	84	110	112	717	856	729	1.3010301204552	1.52729018889824	1.31031723019746	10.5354191988881	10.4920327011511	9.52402338723288
SLIT3	446.845220734646	101.36347706157	792.326964407723	2.96538841120473	1.44422192734494e-87	5.02227251818649e-86	up	88	82	124	735	976	802	1.36313871472198	1.13865470327813	1.45087310290394	10.8011331360839	11.9642368986763	10.4789220164813
MYBPC1	1304.26857981172	2.8366449109792	2605.70051471247	9.71192205190978	1.52310273087448e-87	5.28306832441336e-86	up	0	3	6	2380	2969	2905	0	0.0852128266938662	0.1436033330805	71.542557723048	74.4476355208414	77.641497313648
STAT3	2420.77693766173	1271.66220545495	3569.89166986851	1.48829871227269	2.38102737768416e-87	8.23787003928029e-86	up	1017	1178	1498	3318	4176	3816	56.0961296259284	58.2476015479629	62.4128655256442	173.625267016627	182.284709643581	177.543660989834
EBF2	488.242594162291	97.9148748851036	878.570313439479	3.17790308053119	2.46150344688676e-87	8.49468588003028e-86	up	102	78	98	896	886	988	1.86984207772027	1.28179971668384	1.35700421523389	15.5825082838756	12.8533485461247	15.2772983932134
FURIN	3073.07442677453	1770.10637996549	4376.04247358356	1.30607358034968	2.78543080005238e-87	9.58822850337018e-86	up	1489	1616	2013	4169	5070	4615	33.4117032706156	32.5061912469169	34.1191385194648	88.7483756692001	90.030504362944	87.3495120325469
UAP1L1	1188.57597619721	574.159245066369	1802.99270732805	1.65279303291242	7.72355353538786e-87	2.65194841971386e-85	up	487	555	611	1825	2010	1861	14.4068787266047	14.718201149352	13.6531390582288	51.2186830880158	47.0559778116088	46.4378572444259
PRAG1	352.981467594586	70.3099342012524	635.653000987919	3.18656455681859	1.20698264503353e-86	4.13383955277603e-85	up	65	65	71	618	764	631	1.88487305030466	1.68967398169012	1.55516853644842	17.0012879613088	17.5323411491276	15.4341589086042
PGD	6474.53082973504	8791.0624776343	4157.99918183578	-1.08019	1.35325042935656e-86	4.62315228340734e-85	down	7051	8524	9878	4015	4637	4498	481.624655326775	521.942004681907	509.656282970149	260.176547311692	250.652994959458	259.156620199969
CPT1B	475.655438124607	141.282464591245	810.028411657968	2.51534138602277	2.1068911089385e-86	7.17979909980871e-85	up	111	131	169	809	943	810	5.31455114603382	5.62258098492327	6.11196249947657	36.746563765136	35.7300077724814	32.712481561312
S1PR2	632.009263762185	187.217523139906	1076.80100438446	2.52612905748529	2.48141098594174e-86	8.43493629396246e-85	up	172	149	219	994	1205	1210	12.5666694122607	9.7588540651039	12.0861010901295	68.8973832850381	69.6717302602257	74.5696274881437
MACF1	11598.5137019461	6859.56699198132	16337.4604119109	1.25225293321388	6.57261141380912e-86	2.22862337639807e-84	up	5979	6120	7684	16058	18842	16782	46.205672960257	42.3973761594737	44.8543395939453	117.728822401126	115.231589267259	109.394458537023
SLC38A5	3947.27150976395	5449.87458916597	2444.66843036192	-1.1566	6.63158889348149e-86	2.24302771603651e-84	down	4361	5333	6080	2383	2766	2583	296.693321892722	325.247584453011	312.446473930361	153.804954904246	148.91953312358	148.228239461718
SIX1	3367.23282410358	4799.21545132663	1935.25019688054	-1.3109	9.58753533718564e-86	3.23478208386385e-84	down	3751	4611	5577	1973	2161	1979	235.03075545177	258.996	263.954239004726	117.281447524059	107.154448401684	104.594364697723
FADS2	2151.50784853596	1182.85892970655	3120.15676736537	1.39758609608566	1.86539052074609e-85	6.27814725509518e-84	up	926	1109	1405	3079	3517	3269	84.8305632000233	91.0738553344652	97.2227837721884	267.593556998376	254.971440596002	252.604535512253
NOTCH1	3094.66340799542	1549.12643809728	4640.20037789356	1.58371532458095	2.23646992061648e-85	7.50846457052404e-84	up	1398	1323	1740	4596	5236	4838	20.0796803434754	17.0345348575801	18.8777067689113	62.6259379452657	59.5150862135214	58.6138633156467
RRBP1	7879.48061282804	4075.46431110459	11683.4969145515	1.5186813192332	4.9123276368513e-85	1.64514578517899e-83	up	3056	3895	4937	12134	13132	11628	76.982312051432	87.9560817286598	93.9401159303275	289.978761706615	261.786	247.07424864858
SIPA1L2	421.543472078664	97.8286679645083	745.258276192819	2.93990136466436	1.06554334265517e-84	3.55975253810378e-83	up	89	97	93	706	906	750	1.46056380348772	1.4269970418254	1.15282620405788	10.9915724741586	11.766208239513	10.3818954265339
PRC1	1680.85389399739	2541.09773849721	820.610049497571	-1.63121	1.24587711352358e-84	4.15200762563239e-83	down	2129	2382	2828	830	832	926	79.1092629640211	79.3440282811692	79.3745810733621	29.2586557515421	24.465427505556	29.0233489480555
ANGPTL2	11893.3724438052	6094.21581423617	17692.5290733742	1.53716366307248	1.51337430170169e-84	5.03113701228309e-83	up	4440	6110	7222	17398	20606	17975	165.748836508488	204.469973324525	203.645757336218	616.157082366091	608.750063677549	566.006315733137
HSPB2	1244.95265081984	550.074258153043	1939.83104348663	1.81691721618706	2.34029082417661e-84	7.7612034966657e-83	up	420	552	625	1771	2269	2108	29.1408246969709	34.3330540593821	32.7554016674907	116.572392260223	124.584739821009	123.369559557489
MSTRG.7391	426.583657659916	6.94944872936825	846.217866590464	7.00334603026876	3.39238372054159e-84	1.12229297927503e-82	up	11	2	6	728	1060	901	1.21006043566953	0.197226461783383	0.498558345896414	75.9749381967813	92.2779732429338	83.6034167974195
KY	577.333853525909	152.919627901331	1001.74807915049	2.70115803331229	1.32815598856951e-83	4.38323713023779e-82	up	96	162	192	1015	1105	1044	2.21687049666961	3.35355101092315	3.34904268921106	22.2361570492982	20.1933872727701	20.335480985476
PRICKLE2	765.738562841816	280.993582337664	1250.48354334597	2.15988359352482	1.34340463985019e-83	4.41455909284115e-82	up	249	283	271	1219	1396	1339	2.39225921779843	2.4373401172357	1.9666566482959	11.1105918784342	10.6138296652497	10.8511140064407
ITGB1BP2	266.97807301802	22.9263595829894	511.02978645305	4.51705049258235	1.34414022537048e-83	4.41455909284115e-82	up	27	18	19	504	544	566	2.59914180959876	1.55331497071458	1.38156135371907	46.0279197804723	41.4422109098103	45.9586752938207
SLA-1	5624.13872389152	2954.73113834327	8293.54630943977	1.48825973288203	1.52626468490478e-83	5.00063154714464e-82	up	2214	2925	3462	7707	9786	8787	148.186792651874	175.500583142378	175.028717037275	489.375068995687	518.340208321437	496.086453398016
NEURL1	388.825003646667	45.2028048710542	732.447202422279	4.04757202644731	2.63390714679064e-83	8.60895083531546e-82	up	49	45	32	666	938	722	0.900556969100227	0.741392924246349	0.444237742862879	11.6122	13.6425563264646	11.1927594134595
SYT12	320.826627386109	61.7413297680717	579.911925004147	3.24393289053244	7.88121165713945e-83	2.56980419429557e-81	up	57	60	59	567	619	646	1.95799252748615	1.84760120330946	1.53087083798295	18.4775264719329	16.8269199674875	18.717746109741
MLLT3	2010.4409693932	1079.24857382287	2941.63336496353	1.44463947696527	1.00891056472046e-82	3.28185572930721e-81	up	830	1029	1282	2877	3363	3065	26.3358117192387	29.2687922978746	30.7260692914869	86.6030282145393	84.4448734852387	82.032123692982
FLRT2	1368.11436825338	644.395208169524	2091.83352833724	1.69553152654546	1.11855667716535e-82	3.62983654878694e-81	up	482	622	775	2117	2359	2134	6.15445883596679	7.11957434448601	7.47471949836896	25.6441489613269	23.8368344178725	22.9838145030343
PAMR1	529.306005785267	121.973004632414	936.63900693812	2.93022245589476	1.30778231683034e-82	4.23378956236719e-81	up	75	132	152	893	1136	939	2.60915862180952	4.11655537677942	3.99423093745457	29.4723847373189	31.2748587020366	27.5543183145264
RGS3	858.967217072258	382.689044984224	1335.24538916029	1.80242177599924	1.42737056011182e-82	4.60996615340629e-81	up	307	371	430	1298	1559	1369	10.0568903731263	10.8948200622992	10.6400620409849	40.3389540272203	40.415621489295	37.8280233561139
SLC22A18	294.865333766337	53.1113709013882	536.619296631286	3.32851876243155	2.24426185804874e-82	7.23109679713004e-81	up	39	52	64	528	628	542	0.95167543777815	1.13749215168091	1.17965385600296	12.2231397157888	12.1272324777631	11.1559972841168
AMIGO2	772.996385154557	1235.48990486072	310.502865448394	-1.99087	3.93394874700166e-82	1.26453666933763e-80	down	1099	1141	1308	304	352	326	45.984996076771	42.7981422069942	41.3405803873371	12.0674815877851	11.6557152914329	11.5059086380466
KIF11	1729.73014781789	2584.54631602758	874.913979608206	-1.56338	4.06274104176491e-82	1.30285589492635e-80	down	2179	2431	2848	929	904	924	62.234180271845	62.2411364592025	61.4415399811595	25.1716716035432	20.4323340140954	22.2601750032561
SLITRK4	324.916695456824	29.3248062546335	620.508584659015	4.39962003990116	4.23791754663938e-82	1.35583446780366e-80	up	15	45	25	597	700	666	0.264320138383029	0.710840754909753	0.332758660009233	9.9801696774264	9.76146136534289	9.89915405366111
MSTRG.5237	785.38136651409	293.357629858837	1277.40510316934	2.12190775479398	5.05425708735217e-82	1.61320970931285e-80	up	242	273	334	1369	1441	1221	1.66500800388706	1.68377640075938	1.73579243196189	8.9357088043262	7.84589959579491	7.08600547112627
SLC38A4	267.226786430658	510.568666681118	23.8849061801971	-4.42313	5.73598219424911e-82	1.82651404906804e-80	down	448	507	507	24	18	33	10.0576451795909	10.2034506249159	8.59758780168307	0.511156794326854	0.319792745162266	0.624909455325114
AMCF-II	1067.3003956995	1839.13244864545	295.468342753547	-2.64021	6.63805468231067e-82	2.10882311951818e-80	down	1587	1772	1927	343	251	332	145.384561337405	145.52107452901	133.343988846269	29.8098701040736	18.196710716405	25.6545444448051
FAP	1370.38246811046	397.944778600871	2342.82015762005	2.55233932010527	1.19103150684502e-81	3.77493132833841e-80	up	243	430	499	2342	2510	2546	11.3672343956835	18.0317471575617	17.6319137006668	103.934572102434	92.9180461478982	100.459682415867
SLC2A1	1946.34720428784	2918.56443264835	974.129975927327	-1.5825	1.20833956731954e-81	3.82088211554505e-80	down	2322	2825	3311	910	1197	982	121.587953628147	132.60735040829	130.959762459767	45.2058173531713	49.6021258555831	43.3735212382411
ANK2	2685.37589070634	1574.80664730383	3795.94513410884	1.26924991640769	1.35857786848632e-81	4.2859821990275e-80	up	1311	1456	1788	3843	4304	3849	11.2358212812825	11.1862447588022	11.5749736099298	31.2461933122698	29.1912168648736	27.8249826261884
PDK1	1628.65302241765	2535.13127525017	722.174769585134	-1.81064	1.4060744853662e-81	4.42555434664911e-80	down	2332	2243	2695	715	830	739	81.4598431059682	70.2368633402509	71.1089321517984	23.6943972243483	22.944094426987	21.7743059757144
EIF2S2	6115.27535292833	8222.5013266807	4008.04937917595	-1.03676	2.84400854356106e-81	8.93071227870663e-80	down	6567	7995	9251	3918	4519	4238	610.206770652207	665.961749600854	649.305454107718	345.381473017961	332.299855884771	332.166490517995
C14H10orf76	1275.45802536058	584.036469022513	1966.87958169864	1.75125826846561	3.60053389705611e-81	1.12802901839336e-79	up	482	528	683	1891	2377	1963	12.668224228253	12.4400875779207	13.5593781087537	47.1503403844409	49.4396845483118	43.5184945211668
FAM46B	927.691650224034	1585.77541879905	269.607881649017	-2.55377	4.63981769664835e-81	1.45028968324891e-79	down	1478	1444	1611	255	355	246	77.1857845489441	67.6006534094286	63.5490105982972	12.6336159072572	14.6713152003595	10.836345807655
KCNN2	334.081700760894	602.331234489357	65.8321670324318	-3.19589	4.74686194333313e-81	1.48034591384176e-79	down	436	596	727	63	69	76	15.2809276357184	18.7253654054974	19.2463334043636	2.09473157531248	1.91377169197226	2.24678585943357
SCN4A	1398.83116100707	628.711622394329	2168.95069961981	1.78524488382535	5.22919524791144e-81	1.62703358777693e-79	up	513	561	752	2188	2571	2102	6.50582883412303	6.37777128463149	7.20366441027469	26.3243214521273	25.8026998373354	22.4855150215452
CCDC141	547.583035262245	192.01723107738	903.148839447111	2.23088994002337	5.95079595242082e-81	1.84732814075493e-79	up	151	181	226	878	1065	916	2.29242389816121	2.46330033848985	2.59165258493807	12.6455317338421	12.7951503516992	11.7300081385094
TRIO	6643.62931260846	4064.47520555279	9222.78341966414	1.18228771150587	6.14266495141387e-81	1.90254704656889e-79	up	3442	3680	4627	9047	10734	9401	32.0442430712059	30.7119775597166	32.5378621623187	79.9039670609222	79.0821646049459	73.8240834741171
ALPK3	1347.65517368762	669.244172642675	2026.06617473258	1.59844727555432	7.02186112735012e-81	2.16991467610408e-79	up	566	605	764	1987	2381	2044	12.001594281903	11.5000226667103	12.2367540952491	39.9709966305873	39.9539490248346	36.5584909935758
MSTRG.16828	3832.33939759251	1587.20417804163	6077.47461714338	1.93558062122688	8.80981797860736e-81	2.71626065884635e-79	up	1178	1502	1957	6818	6210	6093	14.4178757664766	16.4796025366674	18.0924415555542	79.1657964562796	60.1485821681511	62.9030967533586
AKAP13	2767.13060156385	1648.23228757028	3886.02891555743	1.23764473721319	1.13071255414394e-80	3.47834809925229e-79	up	1396	1500	1867	3891	4373	4018	10.5902847781819	10.2008013713668	10.6983524777809	28.0032250777345	26.2530341497405	25.7108842153781
AK4	1749.87036260459	2621.05	878.693262357186	-1.57755	1.23667068954294e-80	3.79571362657231e-79	down	2176	2354	3066	931	962	879	41.888403124483	40.6220824786357	44.5817824292695	17.0023594837779	14.6550664240984	14.2727825188301
LRP1	20062.4093824474	10533.8444816205	29590.9742832742	1.49037558980803	1.38081452518607e-80	4.22858898625114e-79	up	9600	9264	11387	29401	34616	29595	87.0103257397167	75.2694806655139	77.9577410526673	252.805351741925	248.28715345101	226.257386141522
TNNT1	2389.10673394018	715.56459582864	4062.64887205172	2.50218223640889	2.37841624851418e-80	7.2672642092241e-79	up	436	772	900	3794	4682	4390	24.8530590715487	39.4485890798156	38.7512964215349	205.170675943026	211.204213427937	211.077889348202
ARHGAP36	355.063905572154	57.6744102315332	652.453400912776	3.48438207946005	2.65901075562939e-80	8.10640566015534e-79	up	32	68	70	595	765	708	1.03485490942211	1.97132945205961	1.70992826077954	18.2545466451945	19.5780181562949	19.3129049685562
ACAP3	2280.84645606128	1165.92878231903	3395.76412980352	1.54071702311757	2.67533988418098e-80	8.13794103024805e-79	up	884	1144	1364	3406	3967	3367	19.6582364638751	22.805475189716	22.9116847058841	71.855751086946	69.8123562174103	63.1568216242305
TPX2	2115.3703819896	3034.86043508532	1195.88032889388	-1.34433	4.75428525075508e-80	1.44294679809189e-78	down	2434	2800	3579	1200	1319	1259	92.277426967516	95.1598492651346	102.491291307877	43.1599316610612	39.5728659310762	40.2610866461943
CDH2	1096.74716227123	1779.08058015138	414.413744391072	-2.10208	8.64156462975716e-80	2.61691212184428e-78	down	1620	1612	1869	424	409	473	45.4408876520844	40.5338299331245	39.5996600217867	11.282939211974	9.07889316515666	11.1912292531278
ZSWIM8	2027.64390122668	1176.36935271911	2878.91844973425	1.29078416831364	8.80181387586467e-80	2.65951696155849e-78	up	954	1114	1339	2826	3312	2969	20.364960776492	21.3177421947648	21.5906712361129	57.2310825265028	55.9504182171346	53.4601607924264
SEPT9	5966.23638660414	3801.62475777995	8130.84801542833	1.09659340426139	9.13709770948643e-80	2.75470327174916e-78	up	3089	3584	4338	8065	9398	8254	121.992080075042	126.88273775322	129.405769618718	302.163985270594	293.715573616041	274.955905901671
VCAN	6924.06427084907	4550.04227639725	9298.08626530089	1.03086319869289	1.0219011205721e-79	3.0740684815086e-78	up	3625	4471	5076	9171	10369	9852	39.0148884497578	43.1367915885099	41.266186458827	93.6404844749358	88.3155217224845	89.4399652059613
DUSP13	549.354763408465	165.165871567057	933.543655249872	2.4895322589912	1.07460153842583e-79	3.22546514745608e-78	up	110	168	207	915	1070	968	1.45423041309383	1.99099711759617	2.06709885999696	11.4758861711407	11.1944335141303	10.7944558651184
SOD3	1404.77507246806	532.267197349643	2277.28294758647	2.10111441030248	1.53984706618266e-79	4.61174021120828e-78	up	511	474	533	2421	2502	2261	41.098986624016	34.175066384965	32.3808158382329	184.726670595539	159.24849058091	153.389501359808
CASKIN2	1106.72033016247	428.794447465932	1784.65	2.05930863590859	2.29909039405039e-79	6.87049056876992e-78	up	387	365	483	1691	2203	1764	10.3895761727129	8.78416616838804	9.79454715358789	43.0680366546937	46.803590339739	39.9457249311441
SLC16A3	1571.48200676969	2462.37	680.592130428386	-1.85398	2.41221901407779e-79	7.19275042421396e-78	down	2286	2155	2617	655	785	714	71.1444156838668	60.1218972367736	61.5203329949629	19.3388431337566	19.3335699152109	18.7433693077009
ABCC3	1964.00387652873	2859.67899178967	1068.32876126779	-1.42066	2.86975111127949e-79	8.53829449892061e-78	down	2323	2663	3303	1072	1251	1056	46.0303640345834	47.3028358500978	49.4372309813786	20.1518343711125	19.6168971546502	17.6499702524365
ATP8A1	589.170353618455	175.245632832573	1003.09507440434	2.52278851540667	2.99046203429639e-79	8.87801578173101e-78	up	155	176	170	1071	1009	1079	2.48800376276433	2.53251959399892	2.06119281625018	16.3092280476553	12.8170567328416	14.6091732412948
ACTC1	70764.9130689867	24691.4700381518	116838.356099822	2.24233113116091	4.68269455350612e-79	1.38715899442315e-77	up	15986	25591	31009	106673	145936	118197	1398.71668286899	2007.23404603535	2049.40632108172	8854.60220521124	10104.8574291359	8723.3090653701
IMPA2	658.461100553685	1050.70780116732	266.21439994005	-1.98115	6.43645750686107e-79	1.90253288523456e-77	down	903	959	1169	277	288	275	96.2307436809579	91.6147731618471	94.1002911298966	28.0046700848112	24.2882589950741	24.7197255895533
CENPF	1869.58660372747	2772.88115674208	966.292050712848	-1.52193	7.40828697441021e-79	2.18504290653049e-77	down	2108	2644	3327	967	1068	1018	28.1879777740622	31.6938921941246	33.604425788791	12.2671701132776	11.3016634999789	11.4822223248029
SHMT2	5045.42574553325	7017.08455817877	3073.76693288774	-1.1906	8.19076351054604e-79	2.41060197949988e-77	down	5658	6803	7845	2887	3632	3219	419.67903563313	452.351062587092	439.539231213625	203.154158190289	213.195472588023	201.400325752431
MEGF10	3524.2709138031	2007.83210166934	5040.70972593687	1.32836832522801	1.2100957197368e-78	3.55370874757262e-77	up	1735	1781	2282	4895	5481	5556	28.1711486868385	25.9232714713068	27.9879494547508	75.401914454654	70.427566851566	76.0943082882837
CCDC80	3243.45506888535	1385.34840693746	5101.56173083324	1.87885673219519	2.00024241594348e-78	5.86148623482402e-77	up	948	1424	1684	4990	5956	5198	18.8229488333763	25.3460405501184	25.2564191064303	93.9949388939017	93.5862012451311	87.0563509469672
HMMR	865.485022136645	1379.78895623081	351.181088042482	-1.97607	2.07367779163929e-78	6.0636122436386e-77	down	1156	1277	1555	382	345	378	39.8701075946703	39.4821944000951	40.5107544272004	12.4990652828703	9.41643416581044	10.9967976363632
FNDC3A	2408.91715464629	3709.4070373871	1108.42727190549	-1.74234	2.12133034892005e-78	6.18964136357638e-77	down	3429	3344	3847	1141	1174	1182	40.8042363180304	35.6717856308343	34.5788319849769	12.8809535263401	11.055634480102	11.8642449709248
BLVRB	858.846859029246	1443.0707925539	274.62292550459	-2.39134	2.92196378051926e-78	8.50748212499367e-77	down	1391	1277	1447	255	320	295	232.81211844509	191.597642763651	182.935228808797	40.4895763800685	42.3844192415744	41.6471539659357
ZBTB16	305.625541966104	604.945474717217	6.30560921499217	-6.58036	5.3791624877933e-78	1.56283060569499e-76	down	477	562	720	3	4	13	8.06070982171607	8.51357635577331	9.19047099472082	0.0480950923304318	0.0534924765886447	0.185303285796093
TACC2	984.519852451947	478.387558701988	1490.65214620191	1.64109615537753	7.85345999773e-78	2.27683359465106e-76	up	409	441	530	1478	1708	1528	15.6846742800153	15.1604327188116	15.3524760998558	53.7713859113917	51.8343752395422	49.4265628308554
PTPN12	3560.01269933001	4946.35595541702	2173.67	-1.18658	8.25860998513076e-78	2.38919829718772e-76	down	4084	4646	5576	2204	2299	2357	159.990069863198	163.15760129129	164.998662527801	81.9112370267952	71.2728411891956	77.8846256745432
NPY1R	304.328944139113	29.4278583081212	579.230029970105	4.25705078951994	8.59706781902445e-78	2.4818329328084e-76	up	11	33	45	535	653	646	0.437073970355438	1.17543064610779	1.35059499470919	20.1669694272081	20.5330396139216	21.6510835426103
AQP3	329.611508412792	39.7371210846772	619.485895740908	3.9706383823296	1.04897535735834e-77	3.02180464703418e-76	up	39	30	45	527	832	613	5.96397499683841	4.1125697188015	5.19797378569131	76.4550932169231	100.686753781274	79.0708743847825
HSDL2	1336.49828421678	1967.78726967381	705.209298759759	-1.48011	1.65898576755182e-77	4.76897029205118e-76	down	1646	1873	2160	681	763	785	118.545730614329	120.924604546236	117.506043087729	46.5294370966804	43.4868980716685	47.6881641017244
NARS	9459.40703421541	12759.355780643	6159.45828778783	-1.0509	1.7808658225022e-77	5.1085300819752e-76	down	9960	12403	14674	6099	6872	6498	269.298682848778	300.623167375534	299.691047503407	156.443716332428	147.040119646866	148.197015520371
UNC45B	4137.49338852753	2263.95596505661	6011.03081199844	1.4097137065745	2.28809646179899e-77	6.54973633496439e-76	up	1988	2085	2439	5912	7152	5963	93.6060558313513	88.0064367094856	86.7460544813761	264.086737572413	266.497339520224	236.830283771737
COL4A1	46042.2110249874	28170.619568939	63913.8024810358	1.18204364595887	4.79506964650527e-77	1.36971768872967e-75	up	24830	25754	30446	63437	73699	65004	530.542161738385	493.297240601025	491.387144292011	1285.9095436571	1246.18518496099	1171.56968218606
KIF23	1656.34433231331	2457.22549669345	855.463167933162	-1.52344	7.80974295969341e-77	2.22618605918137e-75	down	1989	2283	2854	886	878	933	72.9336426226272	75.0446687085774	79.0491955104648	30.821334817925	25.4780064488352	28.8575611809073
PODNL1	283.66356478892	43.270770799874	524.056358777966	3.58476202253247	2.01933931890981e-76	5.74413320485705e-75	up	27	48	52	510	638	512	1.56124796278145	2.48811339663989	2.27123372498239	27.9771129713911	29.1948739839993	24.9725528727421
SIK1	726.426086419009	1180.3918012504	272.460371587619	-2.11321	2.65008948566074e-76	7.52260265898309e-75	down	1082	1074	1225	261	307	294	33.0701706012893	29.4262057746627	28.281056367789	7.56788077982039	7.42549407372992	7.5795140927307
CACNB1	1501.26351656169	710.671359993052	2291.85567313033	1.69153412888225	3.03921916144137e-76	8.60922144544133e-75	up	616	677	750	2106	2778	2384	21.3971470977571	21.0806811991233	19.6782642256033	69.3997853003447	76.3633913231088	69.8499775734738
PTGR1	998.712248173059	1629.69082179614	367.733674549975	-2.14823	3.62726155598357e-76	1.02536123444301e-74	down	1197	1716	1821	339	389	435	86.2085294929236	110.78837234455	99.0641224364606	23.1622308014312	22.1709087154378	26.425925330255
MYF5	2683.8830193639	3803.49110542475	1564.27493330304	-1.28125	4.15425332359589e-76	1.17189590126418e-74	down	3132	3587	4282	1443	1836	1678	481.652917167269	494.498103064868	497.40422360753	210.524852903144	223.441029763027	217.665329139146
XIRP1	2009.68168849006	993.272664174586	3026.09071280554	1.60732986753095	4.81412438562547e-76	1.35523083377535e-74	up	806	960	1107	2925	3723	2941	17.5573125319467	18.7462775556483	18.2146563995818	60.4468214083303	64.179132147103	54.0384498634544
THBD	509.36120023217	891.982800791806	126.739599672534	-2.81147	4.90987741158531e-76	1.37933064391168e-74	down	664	889	1044	97	166	141	24.9515492189548	29.9469094230758	29.6333192040249	3.45801	4.9364566797457	4.46923723957183
RAI14	7128.74105759732	4474.40672850433	9783.07538669031	1.12805813112561	1.76068435807222e-75	4.93608767354803e-74	up	3513	4265	5218	9850	11156	9918	99.4391228853356	108.222853889562	111.566439670073	264.508702712787	249.899534111776	236.803490085384
LOC100521659	648.96390749881	1018.72705706484	279.200757932779	-1.86647	2.01195893398257e-75	5.62893119863395e-74	down	861	963	1114	270	312	301	21.7372322369427	21.7945643665347	21.2440174189485	6.46680042128672	6.23352195814106	6.40991763844538
ALDH3A2	4913.66494084563	6611.00794869482	3216.32193299644	-1.03965	2.15145421488748e-75	6.006842496884e-74	down	5249	6386	7530	3139	3615	3417	157.18976072784	171.434176656023	170.330734990999	89.1792048466315	85.6709903814542	86.3132597501764
MMP1	313.041151523802	45.7294423194357	580.352860728168	3.65390275298862	2.32174692395151e-75	6.46901494364111e-74	up	25	59	50	539	648	650	1.70764662929646	3.61269102255191	2.57975441875961	34.9278104610218	35.0276344045135	37.450378641614
ANLN	3142.06220887637	4718.66940262797	1565.45501512477	-1.59175	2.59291521794537e-75	7.20978900171845e-74	down	4284	4128	5149	1633	1652	1652	80.6802134216893	69.6912214869419	73.2471670243819	29.1761753776337	24.6209850797628	26.2429394864739
TLL1	239.468441007125	447.736738195604	31.2001438186459	-3.84081	3.316162995989e-75	9.20201392989029e-74	down	345	415	545	25	34	40	5.94872334700159	6.41465916026603	7.09825412204097	0.408949127050147	0.463939552989519	0.58176759641242
DBN1	5264.23401500545	3234.18706538509	7294.2809646258	1.17349626791641	4.25388993060448e-75	1.17800695288043e-73	up	2674	3036	3643	7018	8675	7407	97.3450272988234	99.0774789282355	100.175588785908	242.376400816116	249.919220451642	227.446664750498
AHCYL1	6244.01390968032	8498.10500858755	3989.92281077308	-1.09108	4.60716730282744e-75	1.27324499627123e-73	down	6960	7972	9669	4081	4230	4279	223.596659615516	229.585350699252	234.632407035085	124.379058845468	107.54104312468	115.95332798446
ST3GAL5	1885.48896141628	2660.3939656636	1110.58395716895	-1.2604	5.5209430250916e-75	1.5226828055207e-73	down	2149	2553	3000	1071	1231	1210	99.4700511014202	105.932092737851	104.888420242883	47.0294604509585	45.0911990693907	47.2417694334456
PTGS1	1044.95925858455	450.242411572449	1639.67610559666	1.86887708755305	6.28168667305803e-75	1.72898975088198e-73	up	417	410	461	1695	1782	1698	21.408220141513	18.8690126403222	17.8770476005662	82.5541308579427	72.3985740462878	73.530421028992
PCDH19	264.305452760277	32.0515277169999	496.559377803555	3.91962061312719	7.89413526263613e-75	2.16841529628411e-73	up	17	31	48	513	554	501	0.224223149943862	0.366533803469023	0.478214928572078	6.41909041624472	5.7825460294682	5.57383506832467
NAV2	692.971239783034	255.719610642801	1130.22286892327	2.14817963673492	8.19557716003058e-75	2.24667868235758e-73	up	240	213	281	1130	1304	1140	1.45306857787698	1.15604645109248	1.28508411040203	6.49049639560745	6.24784528866729	5.82189784614877
PARM1	305.924705552927	57.1074267216177	554.741984384237	3.26069740402466	8.34502503656162e-75	2.28304437469071e-73	up	36	55	78	556	638	560	3.87580525567108	5.30814707720078	6.34314170153923	56.7882960857491	54.3573068099878	50.8548448090459
LIMA1	6557.61482043014	4305.22645405555	8810.00318680474	1.03257296487761	1.4920339028016e-74	4.06556813154177e-73	up	3425	4072	4997	8682	10051	9129	110.814358079362	118.10384593852	122.122355610019	266.489339618801	257.349031372011	249.140037848026
INPP4A	3644.17317912062	2107.85154158076	5180.49481666047	1.29849835046975	2.4427591897318e-74	6.64283934055666e-73	up	1850	1943	2270	4940	6067	5397	21.9742775674132	20.6888566224287	20.3666264952575	55.6665654051653	57.0288584399994	54.0729614416038
KIF2C	942.846304270301	1433.78300924033	451.909599300274	-1.66648	5.41173444828484e-74	1.46872960665327e-72	down	1113	1433	1611	453	504	471	52.190024953162	60.2364462825936	57.0608510425412	20.1518602196556	18.7025438807033	18.6293673720178
RNASEH2B	1055.97205418366	1579.56271466054	532.381393706771	-1.56823	5.74203146287849e-74	1.55526696814261e-72	down	1336	1521	1693	533	606	544	17.0269552304585	17.3772304952785	16.2981330266788	6.44439786228888	6.11196651033039	5.84809333747302
C7H6orf89	2763.89969539774	1438.76256535451	4089.03682544097	1.50482166786814	7.17035960442679e-74	1.93827792328809e-72	up	1066	1367	1770	4163	4516	4235	19.2010646229477	22.0728001346743	24.081954698126	71.137584645779	64.3724210993762	64.3437515939885
RAPH1	767.586110706568	314.781581736174	1220.39063967696	1.95890495479852	9.46944612349642e-74	2.55468370915041e-72	up	286	284	333	1264	1372	1218	4.01031542413504	3.56986383540482	3.52701329816933	16.8145083541713	15.2245483101433	14.4060410373569
WDR44	1830.6460497047	917.318958627862	2743.97314078153	1.58339754179248	1.32754030604569e-73	3.57436941411945e-72	up	844	820	965	2734	3098	2842	20.7773596750554	18.0959994893832	17.9442614660305	63.8514878292886	60.3541489636764	59.0142435468842
TMEM184B	1685.68803985225	917.588134696321	2453.78794500817	1.42069662551468	2.45040008965262e-73	6.58460277055468e-72	up	792	858	992	2443	2847	2471	24.066428090126	23.3719288505878	22.769237770857	70.4262433256488	68.462338416352	63.3350417567682
PCK2	4064.9194064711	5625.12487943772	2504.71393350448	-1.16688	2.47791160554137e-73	6.64539725849033e-72	down	4760	5376	6074	2508	2887	2525	269.529443205247	272.884792154185	259.791186335185	134.725993069108	129.36710247457	120.599499008168
XPOT	6859.00253469055	9361.35783946787	4356.64722991323	-1.10363	3.68397838821318e-73	9.8604437292391e-72	down	7811	8811	10420	4414	4578	4756	216.032768527211	218.453499586274	217.686289390997	115.816362900484	100.199738379246	110.953166023013
ZNF385B	234.184531710823	24.8633404721593	443.505722949486	4.12697475242595	4.63373277382378e-73	1.23781659186016e-71	up	13	27	34	419	526	460	0.0990166154294833	0.184352614342165	0.195611330085365	3.02763381981186	3.17050377684937	2.95533975850212
FAM135A	1943.1695748338	2867.75458885018	1018.58456081742	-1.49362	6.39035842815655e-73	1.7037196774048e-71	down	2468	2713	3073	1082	1058	1070	49.7343793562656	49.0097122628687	46.7761498056139	20.6853754510822	16.8723284363608	18.1878006244791
TBX15	972.268463876387	372.632681122773	1571.9	2.0713043472142	6.87020841518054e-73	1.82806700237201e-71	up	253	376	464	1480	1808	1689	7.53513616272816	10.0387407796817	10.4385200107336	41.8173876441806	42.613461681799	42.4311783617047
CASZ1	381.422655945284	61.4568991473355	701.388412743233	3.49562351686194	7.07349814225743e-73	1.87848348125536e-71	up	33	70	79	686	882	655	0.417494418539293	0.793881324559345	0.754943046497446	8.23351819420621	8.83045587652481	6.98977013348223
RGMA	589.05283134268	247.567447931015	930.538214754345	1.90940563170212	8.35263552489624e-73	2.21385546261236e-71	up	202	232	283	921	1051	970	2.66146780403137	2.74017717211648	2.81647984065762	11.5120873837933	10.9584812577451	10.7801906489957
ADAMTS8	433.517404697299	88.4038947592727	778.630914635326	3.12551388870827	1.12826529296731e-72	2.98463486157131e-71	up	52	96	113	773	961	732	1.07962774169048	1.78674566291431	1.7721460027145	15.2256129594182	15.7896275286766	12.8193685282346
MASP1	440.483229935347	76.7816101985127	804.184849672181	3.41174480444269	1.23089621698877e-72	3.24980502182453e-71	up	89	65	60	779	913	852	0.961676674159532	0.62961235819632	0.489711936717009	7.98548196403357	7.80706254840959	7.76539461313033
RGS5	451.899178147034	4.29614876920452	899.502207524863	7.64739160709068	1.30782551049173e-72	3.44622160196823e-71	up	0	8	5	883	880	1074	0	0.477891182435556	0.251674136505273	55.8217596176795	46.4064873596378	60.3680795176459
EPHA2	1099.39720362943	1678.63486027838	520.159546980483	-1.69075	1.33172224999999e-72	3.50240375884911e-71	down	1449	1538	1852	560	564	516	46.7708167705026	44.5024289867873	45.1541753503785	17.1482258844532	14.4066656919827	14.0488614700238
CXCR4	1687.26208403125	2501.50051395917	873.023654103331	-1.51748	1.40322212300598e-72	3.68332262673982e-71	down	2080	2413	2725	805	1070	894	267.162119130187	277.836742387616	264.379888698051	98.0916466288301	108.760983991334	96.8576489869461
SEMA6B	828.385630481553	330.736892815499	1326.03436814761	2.0087869003628	2.30906744093372e-72	6.04940076962926e-71	up	310	300	335	1298	1416	1475	9.56699365428564	8.29957508862202	7.80924347229904	38.0025802193089	34.5823778150074	38.3964145726669
ABLIM1	484.048136212574	162.933280091941	805.162992333207	2.30368844162711	2.70291358681994e-72	7.06759923845975e-71	up	122	174	176	797	935	815	0.956085898844111	1.22238255183221	1.04183780888231	5.92543179511131	5.79864469733151	5.3874040790578
TCAP	237.164279252551	11.4636233432397	462.864935161863	5.37885967280562	3.87476099235259e-72	1.01123081023067e-70	up	15	6	11	483	475	501	2.10072093554725	0.753267389973497	1.16364405168157	64.1724817575877	52.6439562977878	59.1833698938539
LOXL2	31203.290051514	17863.6032622902	44542.9768407379	1.31805254397255	4.64958899590093e-72	1.21111995358745e-70	up	13646	17274	21059	43402	53670	43988	497.835615608976	564.929590405088	580.321559050031	1502.15566094416	1549.49435115227	1353.62906972558
ARL6IP5	5871.67166202957	3375.66	8367.68562071114	1.30894040358735	6.67205644542705e-72	1.73460710303005e-70	up	2555	3270	4005	7796	9626	9078	255.887963708998	293.580711174472	302.978519015024	740.722239581632	762.926353684396	766.891619795796
BCKDHB	319.035732714966	557.868376565304	80.2030888646278	-2.79527	7.02310914862825e-72	1.82238960102859e-70	down	488	532	582	73	90	91	42.561716509669	41.5941024006594	38.3418144785299	6.04013677030283	6.21183094503173	6.69461436101178
SYNPO2	5150.85395341798	3029.15256789409	7272.55533894186	1.26330795907669	7.81225449426988e-72	2.02329951159214e-70	up	2465	2786	3534	6986	8741	7310	47.2450180447263	47.8675301345615	51.1630003525229	127.025898873338	132.580002108218	118.179277988086
CYP1A1	371.47467181521	738.816483699801	4.13285993061883	-7.48877	1.02489459928095e-71	2.64933305445306e-70	down	615	683	839	3	2	8	29.1995091681671	29.0697937719428	30.0893468347136	0.135128292826747	0.0751464098544274	0.320387292392527
DESI2	3566.07113084581	5164.61615074257	1967.52611094904	-1.3926	1.25240314208198e-71	3.23129516563354e-70	down	4221	4961	5751	1970	1985	2251	97.2754108143535	102.489119054328	100.110920160791	43.0703645336348	36.2014560306523	43.7570541379337
ITGA3	668.408836123106	1131.80406740011	205.013604846102	-2.46434	1.39457330529269e-71	3.59129038486075e-70	down	1079	962	1198	221	234	192	32.0311101099694	25.6003810372321	26.8631989117171	6.22396897710303	5.49723380954887	4.80769196627846
MYH7	220.776490201886	25.1355770768297	416.417403326942	4.03183013275798	3.45200125471905e-71	8.87275256340546e-70	up	17	24	33	381	474	464	0.384371923871942	0.486446171280747	0.563594881321655	8.17245074291201	8.48123083313267	8.84923190461401
C14H10orf71	251.252626875722	32.761909341937	469.743344409507	3.84994111028682	3.97827579351625e-71	1.02061539555548e-69	up	29	31	34	440	605	446	0.716370440003232	0.686470951734269	0.634408422763276	10.3114	11.8269521445691	9.29307361928432
AXL	6839.64556563443	10034.4380763497	3644.85305491914	-1.4607	7.11456618754789e-71	1.82178449062314e-69	down	8878	9200	10768	3585	4443	3515	288.269384331953	267.788559393577	264.100236970547	110.432559967398	114.166187643274	96.2705757265744
WWTR1	5510.57550472523	3583.62298624533	7437.52802320514	1.0539148770059	1.61116818753877e-70	4.11786726427908e-69	up	3025	3374	3940	7044	8575	7928	93.3976026625872	93.3848100668684	91.8876058062292	206.326160765922	209.518455694141	206.470900141317
RBPJ	1365.82755702171	2089.21737457705	642.437739466372	-1.70068	1.69088169407618e-70	4.31349313214894e-69	down	1908	1894	2186	660	700	668	39.3445500715901	35.0112002332565	34.0491860599813	12.9114419900338	11.4230494979772	11.6189674530841
MAOA	1431.66829123984	2076.33547421827	787.001108261415	-1.39993	1.82074265459036e-70	4.63607450832679e-69	down	1635	2023	2363	752	868	869	108.898993575835	120.787725564662	118.883120156087	47.5169492413764	45.7513211973184	48.8214580393678
SQOR	1790.25716111942	2555.80480369242	1024.70951854642	-1.3184	2.11259391662457e-70	5.36914756716716e-69	down	2201	2339	2830	1043	1127	1066	44.5248991337375	42.4164126277662	43.2433869054253	20.0166691116105	18.0419977177639	18.1896761206551
ARHGAP11A	1303.81056206547	1965.26069144957	642.36043268138	-1.61424	2.60426810468896e-70	6.60638683198801e-69	down	1630	1853	2197	666	639	719	46.6421449086571	47.5321151425337	47.4866278777247	18.0796383332613	14.4700347275037	17.3542024559588
YPEL2	657.299972207689	267.39760789217	1047.20233652321	1.96504629059728	4.03790574587971e-70	1.02240976586083e-68	up	201	260	318	1091	1111	1101	4.47637050814507	5.19067847175207	5.34942930486732	23.0504452545714	19.5804123309042	20.6824578130439
ELMO1	699.857763476299	131.475850456679	1268.23967649592	3.25619369348844	6.14212020902881e-70	1.55231242531905e-68	up	66	139	188	1264	1505	1244	0.261156546902831	0.49305185149224	0.561907974334369	4.74491739243402	4.71271620464151	4.15204662945784
RHOB	5798.48564822786	3649.3635713785	7947.60772507722	1.12220655477228	9.15825675734994e-70	2.31029345324095e-68	up	2823	3512	4274	7694	9166	8290	127.974886137645	142.721431354474	146.352031641076	330.895343439774	328.830075623277	316.995621832525
S1PR3	221.022692607082	28.6283928527426	413.416992361421	3.87427936131302	9.26734903936804e-70	2.33348416459791e-68	up	29	26	26	428	454	423	0.563102856896491	0.452568051807565	0.381340950692773	7.88420851742126	6.97627178094972	6.92811295927933
RCAN2	895.07524672666	1417.47154014326	372.678953310065	-1.92805	9.42397348991336e-70	2.36853544440577e-68	down	1027	1469	1631	358	420	401	28.4273126405038	36.4508759868242	34.1012020114564	9.40097697066191	9.20009810419473	9.36255958574817
E2F7	489.872357765209	803.75322102807	175.991494502347	-2.19326	1.3196497976373e-69	3.31056795174805e-68	down	683	747	889	195	182	177	15.2730906732822	14.9743382803863	15.0161414803927	4.13680869572639	3.22073816911001	3.33859971956435
SEPT11	3062.59699939119	1777.32736053921	4347.86663824317	1.28983565531111	1.33750931883287e-69	3.34919230353049e-68	up	1382	1761	2012	4499	4890	4342	25.8203280671161	29.4940139027988	28.3943579877196	79.7433187337494	72.3003463671109	68.4271405374587
LOC110258364	276.421526726707	29.5913776916214	523.251675761793	4.10901270840689	2.25949067358217e-69	5.64748064130456e-68	up	14	30	45	526	651	480	2.86741047819042	5.50812641016657	6.96185077603101	102.205007939537	105.516560599221	82.9254676615975
SELENOP	1173.05074436467	570.65780711114	1775.44368161821	1.63761052633756	2.26399850961107e-69	5.6483647220517e-68	up	460	561	629	1648	1929	2040	29.9938498394708	32.7912561842717	30.9795703844302	101.942713282341	99.5369696228976	112.199109089939
SLC3A2	5545.97188561495	7466.49498828449	3625.44878294542	-1.04192	4.42603884649821e-69	1.10221337355011e-67	down	6275	7098	8166	3537	4224	3712	420.202626408918	426.090487951813	413.052040681701	224.700838025713	223.844664801599	209.670755348204
ITGB6	369.272735514621	92.6023375187195	645.943133510522	2.80101608061628	5.45721909320493e-69	1.35652299836028e-67	up	67	105	96	636	666	737	1.62129793403042	2.27770847296404	1.75472726318695	14.6005676923442	12.7538134868581	15.0432050137314
PDGFRA	950.533749053486	352.120817755254	1548.94668035172	2.14200073085756	5.59540422674319e-69	1.38833414728152e-67	up	328	335	341	1565	1550	1769	7.07150854771773	6.47446437686245	5.55319558976977	32.0093731089405	26.4452532830127	32.1699895380188
HES6	1373.34556102665	536.840975612826	2209.85014644048	2.04621920243563	6.02019664911156e-69	1.49101300251311e-67	up	512	518	495	2103	2592	2303	46.8726765953552	42.510906353256	34.229878379331	182.64747200615	187.785733975338	177.839648277996
ANO1	696.083770361955	1081.24738847307	310.920152250839	-1.79818	6.91299629558243e-69	1.70901837510972e-67	down	926	972	1225	308	333	341	23.5922130378847	22.1995806741013	23.5745899457307	7.44446	6.71397521716654	7.32819358530801
ADSSL1	742.249094890505	260.70574749009	1223.79244229092	2.23909150511975	1.04251428024659e-68	2.57260738085532e-67	up	257	238	245	1175	1368	1328	18.9597354658128	15.7397169825614	13.6526073087552	82.235931623799	79.8662058896974	82.6384352153918
MFAP4	3913.07657837575	1860.37573398288	5965.77742276862	1.68044569059363	1.4613724765275e-68	3.59968868901168e-67	up	1363	1928	2120	5769	7376	5761	104.392187409208	132.373174260183	122.647405922936	419.176841389705	447.065190211907	372.181581492345
PCGF5	1967.80659074195	3098.78984000575	836.823341478156	-1.88842	1.56600133208786e-68	3.85043763334514e-67	down	2866	2806	3197	822	832	986	25.6036364749719	22.4715973602585	21.5733935803506	6.96661617458912	5.8820213748704	7.42997309392494
CORO2B	440.194798120821	123.974296966721	756.41529927492	2.59760565974853	2.04155013487855e-68	5.01064209096456e-67	up	81	124	160	794	832	761	1.15490245976841	1.58490335339255	1.72317995585256	10.7400274109351	9.38774792232635	9.15229065909218
GAS6	814.756595016883	1242.41727448827	387.096	-1.68317	2.54994112586688e-68	6.24712603394809e-67	down	1018	1212	1358	396	402	423	62.1585207599235	66.3401309053293	62.6329729798485	22.9389047710136	19.4248087456874	21.7860311275458
RRM2	4454.95888709994	6174.18990472838	2735.7278694715	-1.17483	2.61653943259688e-68	6.39875659442802e-67	down	4804	6077	7033	2835	2996	2804	150.435796244803	170.591834049524	166.356269126682	84.2220587925222	74.2451014684645	74.064664419382
S100A10	7231.24896481725	9748.77714393286	4713.72078570164	-1.04853	3.0447990074847e-68	7.4326987620771e-67	down	7681	9192	11451	4511	5322	5081	1265.38735352529	1357.4897279734	1424.94959891027	705.022783111437	693.838509778767	706.057026448248
NPAS2	704.461116165261	220.140506154249	1188.78172617627	2.42712844982587	3.60819268619187e-68	8.79222149715966e-67	up	143	239	263	1195	1432	1135	3.23485476334873	4.84660316866696	4.49391508468044	25.6455049432304	25.635368992774	21.6570585475671
ADM	541.450995819143	888.099433255237	194.802558383049	-2.1912	8.32606657321067e-68	2.02521515556253e-66	down	720	864	984	223	207	183	65.7822539710015	70.7637448413415	67.9081213807735	19.3288366867487	14.9666431851763	14.1030226440893
CILP	210.828637592186	10.6516681706319	411.005607013741	5.30315872947487	8.44784728149957e-68	2.05116749083124e-66	up	12	8	10	418	471	410	0.31636678642799	0.189069047244991	0.199140687060802	10.4546745684667	9.82671475899144	9.11755419713785
FLNC	19514.5276260008	11792.1292731979	27236.9259788036	1.20795917790104	8.47842084460976e-68	2.05492135871941e-66	up	10515	10482	12932	26602	31713	27875	154.526786904475	138.089120760216	143.552432954899	370.879976151609	368.815895765177	345.536741311732
CARNS1	1456.23258538856	779.355539373741	2133.10963140337	1.45390031021588	1.13366440846426e-67	2.74278202168834e-66	up	690	683	873	2146	2344	2248	23.4890693277412	20.842904294183	22.4481898594038	69.3060322797614	63.1469141052642	64.550243619488
NCALD	402.299858891295	136.72210999436	667.877607788231	2.29110350055241	1.19663250563051e-67	2.88998440125365e-66	up	120	122	152	642	737	733	2.09266396443162	1.90721165549669	2.00222187493727	10.6213049414889	10.1709974029771	10.7821925743904
CDC42EP3	4194.54891520948	5624.75131814096	2764.35	-1.02439	3.43876936198729e-67	8.29023883243638e-66	down	4780	5329	6101	2706	3123	2913	74.2709380267005	74.2262541523024	71.6048437694003	39.8881050156855	38.4008468904919	38.1782798298552
PLS3	5830.43323164757	3566.7782274152	8094.08823587993	1.18132814247231	3.96088312430969e-67	9.53205802499803e-66	up	2702	3437	4250	8048	8872	8653	114.285645905625	130.318684177576	135.783074050341	322.937820612294	296.965283451228	308.71512386052
CCNB2	683.583372081275	1058.20806832805	308.958675834503	-1.77784	4.04083743854526e-67	9.70729092789752e-66	down	838	1003	1231	312	324	339	55.9514973485037	60.0329160668698	62.0834884573441	19.762727787709	17.1194777057791	19.0920363597543
MSTRG.20033	8655.6214083854	11810.5334527022	5500.70936406859	-1.10259	5.94179863729339e-67	1.42487894305605e-65	down	9232	11405	13655	5586	6307	5493	321.908920064263	356.49489619542	359.649353458898	184.78331181296	174.035502706126	161.559192609382
LOC110257905	3283.32353464018	4867.52297467346	1699.1240946069	-1.51802	1.02986041804476e-66	2.46098631004475e-65	down	4365	4267	5375	1592	1819	1962	844.561329994184	740.099991072925	785.553516642932	292.223143160124	278.520681557382	320.20698933117
FANCD2	1169.46024550815	1728.54661353492	610.373877481387	-1.50144	1.40079397188344e-66	3.34150800626301e-65	down	1484	1539	1971	587	671	672	39.1315890427858	36.3791891174306	39.2582170147778	14.6844026397294	14.0021236640632	14.946782533863
P2RY2	398.588578929225	657.018688493332	140.158469365117	-2.22895	2.49821654307588e-66	5.94890548795143e-65	down	527	655	717	141	159	143	17.1280415340248	19.0835516154949	17.602186250877	4.34751215360699	4.08951704150243	3.9202881468684
IGFBP3	329.45172344355	73.0322201461682	585.871226740932	3.00116904670828	3.21477838791046e-66	7.6373690102338e-65	up	52	81	79	570	735	552	6.4424652705781	8.99610618597777	7.39309348531831	66.9958957360006	72.0632570849912	57.686299438708
FREM2	417.594665505924	144.009505177564	691.179825834284	2.25739924814756	3.21851323296607e-66	7.6373690102338e-65	up	107	140	173	662	802	724	0.97576741302698	1.14448835959337	1.19167821412955	5.72723656154576	5.78781587379461	5.56911208312994
PARP8	1847.68587651803	2564.45723456433	1130.91451847173	-1.18176	3.33730141847325e-66	7.90545076428236e-65	down	2077	2402	2954	1132	1248	1193	36.2390573136371	37.569395746519	38.9315101621202	18.7374903449173	17.2318849525894	17.5576221606416
MSTRG.19133	1514.40558738216	2188.77985642367	840.031318340642	-1.38242	3.93334330049237e-66	9.3011598011817e-65	down	1801	2005	2536	846	879	926	427.994198187301	427.129293803003	455.222565865186	190.73005409779	165.306849838716	185.617968620752
SMC4	3141.56202201039	4381.73576242017	1901.38828160062	-1.20506	6.04398062936379e-66	1.42673619127534e-64	down	3594	4125	4961	2007	1993	1994	60.0056407609592	61.738883232681	62.5653093217098	31.7896668983896	26.3329254329839	28.081740298978
PPFIA4	2044.46811375879	1063.30742314318	3025.62880437441	1.50614098715766	6.52352138145465e-66	1.53726724824331e-64	up	787	1013	1306	3129	3341	3082	16.0203195989904	18.4853083998913	20.0812149350467	60.4263840410042	53.8208713807509	52.9192813348153
TALDO1	6169.71146718004	8471.39533213702	3868.02760222306	-1.13097	9.66956335320196e-66	2.27468949677313e-64	down	6616	8361	9589	3676	4567	4008	742.160750939228	840.778352896331	812.505237625121	391.203371581857	405.425726719676	379.240804451405
PAPSS2	2034.12088549243	1233.09827132599	2835.14349965888	1.20127	1.6207468120657e-65	3.806095751927e-64	up	1046	1110	1409	2828	3128	3002	11.4714203356343	10.9126267084197	11.6720426598111	29.4231735864191	27.1475135826023	27.7703310270269
LAMA4	4440.37516701084	2689.40995958771	6191.34037443397	1.2038605051892	2.07718367834024e-65	4.86118183724479e-64	up	2381	2475	2873	6302	6680	6563	53.4009571117178	49.7606059859588	48.6716014036746	134.088843281016	118.561562415211	124.158629384249
COL4A2	31308.4901365403	18909.8942328619	43707.0860402186	1.20887693520696	2.12537237677182e-65	4.9654103448396e-64	up	16864	17170	20308	43661	50967	43615	370.131052322715	337.820527155081	336.676223697931	909.10324255302	885.241581265356	807.450048669999
CLMP	2223.46533911678	1326.52664935431	3120.40402887925	1.2351915063018	3.90035713901261e-65	9.0965962297006e-64	up	1107	1319	1393	3134	3447	3277	30.2913423695606	32.3546350887093	28.7920361763221	81.3569185090447	74.643155025985	75.6366351191151
WNT9A	933.518346136721	292.324292604188	1574.71239966925	2.4236334963177	5.18315173165721e-65	1.20676907697505e-63	up	178	322	360	1499	1688	1791	6.18136778746943	10.0240047938989	9.44316215241682	49.3845175111658	46.388980746419	52.4620223287718
CLIP4	961.27550757154	1478.32104577312	444.229969369962	-1.73351	5.19541609460356e-65	1.20755679723632e-63	down	1346	1305	1594	436	488	480	40.3169894508298	35.0408278939252	36.0646495449062	12.3895098219135	11.5675307564497	12.1274
GPRC5A	421.823546084401	714.522	129.124783448301	-2.47034	7.04083028481341e-65	1.63368889731413e-63	down	507	720	861	126	139	143	31.4070181940683	39.9826941599012	40.2876803218928	7.40480952871585	6.81414471756039	7.47204784396308
SIM2	548.152404385289	898.112263571577	198.192545199001	-2.18016	7.8591719487206e-65	1.82046270846259e-63	down	659	897	1062	177	224	227	8.72399937898533	10.6449460846478	10.6195250152703	2.22294172478488	2.34669169034532	2.53478383233364
MAPK8IP1	1395.62100765823	765.811856150262	2025.4301591662	1.40509960973653	7.91800693957987e-65	1.83097177478686e-63	up	667	704	834	1900	2321	2192	17.9631478979369	16.9961314983635	16.9657485683526	48.5439165550093	49.4663149084717	49.7945740071041
CREB3L2	2274.60782131911	1455.93800856783	3093.27763407039	1.08674904134387	1.48138104447962e-64	3.41975179317306e-63	up	1172	1400	1644	3063	3482	3234	20.4279050013918	21.8748490707867	21.6445417329115	50.6486430593357	48.0289166146169	47.5467780928224
MAPRE3	1317.0384376211	662.87779239999	1971.19908284221	1.57431365246223	2.35576721641404e-64	5.42904522738674e-63	up	570	633	704	1878	2402	1967	29.0552628051102	28.9250736889038	27.1064707046421	90.8176249597607	96.8948648167546	84.5744480233099
IFI6	7057.96712641262	3285.12460973083	10830.8096430944	1.7219510165949	2.97206631399371e-64	6.83776407299027e-63	up	2975	3224	3181	9581	13352	11453	522.951376193169	508.030966404085	422.365438549753	1597.7535097403	1857.37018386156	1698.1594282416
OBSL1	4313.41651484086	2856.50452737222	5770.32850230951	1.01454496809081	3.26678469601743e-64	7.50312018779544e-63	up	2386	2648	3224	5728	6640	5881	50.1026	49.8458306492438	51.1370231139894	114.108410126655	110.340749676582	104.166023245616
FBLN7	268.157730788413	65.9503610904016	470.365100486425	2.82825767189554	1.11872019327901e-63	2.56513296256572e-62	up	48	68	76	478	509	498	2.90355965051604	3.68739140966184	3.47258969085573	27.4310234692114	24.3660484424591	25.4099445753757
MSTRG.14117	1021.66617765074	1607.68596631462	435.646388986857	-1.88518	1.18510720626584e-63	2.71277822956173e-62	down	1335	1554	1750	468	406	496	65.6227369437294	68.4770275311907	64.9772739096227	21.8244610109673	15.7934464896898	20.5655159800762
MSTRG.14257	332.159167747667	95.141550791194	569.17678470414	2.57306543382377	1.34456463787542e-63	3.07261266910791e-62	up	73	85	120	593	636	568	1.32733902034374	1.38547514475931	1.64812676329393	10.2291205046525	9.15153453648931	8.71148507919287
GAB2	444.186064479851	169.207915193714	719.164213765989	2.08629062662052	1.97584907850508e-63	4.50765434906604e-62	up	139	157	194	746	771	752	3.25279584354092	3.29353641962507	3.42921014721912	16.5617198277159	14.2782239646229	14.8437867486894
SOX4	994.160507947857	530.226342532716	1458.09	1.45964388011348	2.64043745295523e-63	6.01374004151295e-62	up	442	498	592	1459	1559	1586	6.96612492602024	7.0358916626502	7.04759696814249	21.8146817230859	19.4443267338445	21.0841953783269
TPM2	24483.850414483	12393.9347722377	36573.7660567283	1.56096033774968	2.80645848227161e-63	6.38117324137912e-62	up	8698	12490	15065	33533	43428	38979	403.011704240441	518.77794658905	527.251417365974	1473.99246892791	1592.37698012995	1523.39950000822
HCN2	1100.87361783406	366.659049496254	1835.08818617186	2.32019059147005	4.84412936802317e-63	1.09959310545928e-61	up	235	417	420	1705	2277	1839	9.55457555762366	15.1984886526009	12.8986183081397	65.7646510602656	73.2629451654693	63.0681549489352
HSPG2	16879.3986162329	7116.10577232198	26642.6914601439	1.90497105766437	5.30956776232184e-63	1.20323654773817e-61	up	7124	6002	7123	26414	32027	25895	65.3812913959624	49.3794656964811	49.3790683946377	229.979093092085	232.607465469133	200.461215220493
ZCCHC24	1981.64439920927	1216.26819555752	2747.02060286102	1.17512432113528	7.66856620613825e-63	1.73493335615411e-61	up	997	1128	1398	2606	3118	2970	18.0416015269245	18.2982619146759	19.1089781502245	44.7382445948963	44.6512729852546	45.3337074223913
ERG	481.041080063078	191.805757503886	770.276402622271	2.00622936375018	9.78421320640974e-63	2.20989945128826e-61	up	155	191	208	759	823	851	5.15810099438186	5.69786718818938	5.22843655255766	23.9620802826751	21.6738360607693	23.8876024664008
EREG	179.140890098004	346.58281516954	11.6989650264685	-4.88758	9.844226710468e-63	2.21976700799724e-61	down	278	366	354	12	14	11	8.60864788740069	10.1599611141624	8.2802562056258	0.352529929889894	0.343080465058431	0.287321214570972
MFAP2	274.952552654261	56.7709821963877	493.134123112135	3.13917986367791	1.01494360833695e-62	2.28479937790688e-61	up	58	54	48	497	567	495	4.95713981165143	4.13730698026797	3.09880876647395	40.2980622159041	38.3498826238012	35.6856188961972
OGT	8721.32342409369	11793.5908352643	5649.05601292308	-1.06225	1.19594174451259e-62	2.68780494217152e-61	down	9317	11207	13716	5760	5941	6123	231.115161733951	249.208313051092	256.998259612987	135.549969768902	116.624474502221	128.115436608037
ZBTB47	1098.58956520174	604.86772122214	1592.31140918134	1.39845259326284	1.34399204704321e-62	3.01555443294497e-61	up	517	579	645	1592	1778	1662	12.1234867097852	12.1712833506961	11.4247597572618	35.4164201354457	32.9948805174425	32.8740246801333
DTX1	216.30246614095	8.76027586214906	423.844656419752	5.6643100799743	1.54887773659341e-62	3.46953716383205e-61	up	11	8	5	368	520	458	0.390342076022429	0.25448575713985	0.134021060724842	12.3886818754057	14.6027224851873	13.7089129974645
FYCO1	1866.84093607051	1028.5938045329	2705.08806760811	1.39342435428666	2.75668813774689e-62	6.16491588962902e-61	up	782	1002	1209	2647	3209	2707	11.2130902521911	12.8797400523819	13.0946902455249	36.0078429610682	36.4138071248433	32.7409804301401
NKAIN4	191.205905855121	15.4366008833569	366.975210826886	4.6129421316837	2.95482920224945e-62	6.59717777717335e-61	up	15	19	9	356	419	386	1.30657866617051	1.48360646220195	0.592157422329074	29.4183900305839	28.8825898082476	28.3606688013155
GPR35	901.882715484986	331.055966034731	1472.70946493524	2.14624229010862	3.04623123915145e-62	6.79009937028561e-61	up	219	313	445	1488	1591	1571	4.00550978705499	5.13190763927103	6.14786125113171	25.8191	23.0282888240296	24.236769201356
DEPDC1B	254.285983085762	443.134981679897	65.4369844916274	-2.75868	3.38995338152615e-62	7.54389462006729e-61	down	369	419	492	61	71	75	14.8829432004986	15.1494648853008	14.9891817299667	2.33408621158742	2.26620196944643	2.55157642771584
CENPA	505.055075320253	792.707813613205	217.402337027301	-1.86694	4.42699364265379e-62	9.83559355541888e-61	down	644	753	898	221	247	219	40.2041132310489	42.1405702280048	42.3458954479463	13.0888500914363	12.2027967897957	11.5322379484312
GOT2	5822.64800277061	7903.37221829086	3741.92378725036	-1.07833	5.28728933953546e-62	1.17277770227836e-60	down	6740	7505	8520	3531	4135	4172	363.679556140379	363.01995622004	347.255354214559	180.751249955615	176.568127539788	189.883903631054
CALM2	7303.21069626107	10121.2512099839	4485.17018253826	-1.17406	5.69745057879973e-62	1.26169764690456e-60	down	8667	9394	11119	4319	4716	5135	829.64059374643	806.106762691736	803.965275736557	392.219336812371	357.250462131055	414.616427062242
LRP4	333.944059716184	110.280743458835	557.607375973533	2.33543350139057	8.43811308000254e-62	1.86557761867959e-60	up	87	106	127	559	622	581	1.46764688462695	1.60298331293643	1.61829021996387	8.94620266212408	8.30367828891421	8.26729275130485
GHITM	5478.14528289278	7626.61609663852	3329.67446914705	-1.19538	1.03762295459759e-61	2.29035053793238e-60	down	6553	7269	8123	3166	3568	3792	325.045034159624	323.220463067679	304.347812739912	148.983741943283	140.057386819272	158.65602020172
FGFRL1	656.458682990268	283.723579935617	1029.19378604492	1.86451285839353	1.07191338768609e-61	2.3622052402541e-60	up	255	272	285	975	1198	1086	11.9613952031607	11.4375070547283	10.0980352727988	43.3881242158372	44.4709373010833	42.9691086001329
MKX	692.083589147536	1073.31842889588	310.848749399188	-1.78808	1.34550889720513e-61	2.96033729373757e-60	down	941	982	1166	322	319	339	34.8895924968898	32.6391299244891	32.6554135558064	11.3262656939187	9.35997658715065	10.6020740100511
PIR	370.128869250334	639.195574686175	101.062163814493	-2.66153	1.40821898746483e-61	3.09330429282056e-60	down	448	671	746	91	111	118	20.9712601617002	28.1572246503511	26.3776259601933	4.04122011685007	4.11194501403679	4.65922175459678
MTURN	2112.70796039417	1056.40124423077	3169.01467655757	1.58262905016174	1.47184386175088e-61	3.22784854648817e-60	up	739	1086	1262	3144	3604	3272	16.7672379608984	22.0885763885542	21.6285203017959	67.674370822559	64.711233398571	62.6203144771933
IGF2R	6584.90067378975	4321.87035609212	8847.93099148738	1.03394967556553	1.58425827777562e-61	3.46878579757087e-60	up	3732	3862	4882	8848	9972	9146	67.337331372525	62.4665250201858	66.5368758242109	151.455127101276	142.388311992286	139.197143390972
ABCC9	429.837707018782	104.049580184028	755.625833853535	2.84372263120644	1.69626839776851e-61	3.70806453447885e-60	up	62	96	152	752	859	778	1.25403653475512	1.74064635310602	2.32226860998804	14.4298208846884	13.7495811762018	13.273423666074
MSTRG.7423	4416.05651377724	2810.88767356782	6021.22535398666	1.09887402010056	3.04194308865703e-61	6.63905299782818e-60	up	2213	2855	3062	6049	6593	6377	137.150511863594	158.614520673679	143.341376068997	355.651138486558	323.353004300113	333.362923147767
TGM5	213.908939651018	385.944896451645	41.8729828503913	-3.19927	3.72149049981068e-61	8.10915165479581e-60	down	332	359	421	38	54	41	16.8103421798081	16.2949761929271	16.1016703100572	1.82535217038695	2.16376472116473	1.75108483355573
KIAA0513	3200.78803211678	4462.45390138031	1939.12216285325	-1.20213	1.05480771630245e-60	2.29108953970678e-59	down	3943	4081	4808	1986	2118	2018	53.2052688363002	49.3645601081761	49.0052589040582	25.4232875123953	22.6168244145775	22.9685662593512
RASL12	200.567785706023	23.3531976906803	377.782373721366	4.00998196154897	1.05824232471031e-60	2.29488371436779e-59	up	18	22	28	325	483	393	0.997287826753707	1.09267625455944	1.17180786417029	17.0827	21.1774150999563	18.3664585489534
MYF6	296.25750218294	67.9501749188912	524.564829446988	2.94360458384212	1.20670923369653e-60	2.61267921187447e-59	up	49	70	79	452	660	555	5.02173841071516	6.43097553824106	6.11554915652551	43.9461709370506	53.5278435153147	47.9773049896009
FRAS1	198.836992322986	30.9205645543811	366.75342009159	3.56168612544851	1.41166588141882e-60	3.0515772638556e-59	up	21	35	34	344	416	401	0.173998850009854	0.259965633280655	0.212792523264217	2.70402140841459	2.72771014921023	2.80256901163622
AIG1	940.753229506517	1417.92145781426	463.585001198779	-1.61201	1.57596532291688e-60	3.401333412016e-59	down	1233	1256	1603	431	511	525	24.0236537806788	21.937464693609	23.5917344023525	7.96668881876525	7.87906511544882	8.62819887869517
SMG6	818.858551909758	398.895856574625	1238.82124724489	1.63713671682625	2.12820809968605e-60	4.58593431559924e-59	up	353	353	443	1206	1452	1263	2.84180859892087	2.54750846470204	2.6938549591578	9.21068704479939	9.2504857991941	8.57646518522954
LUM	4169.89420475265	1858.55772992039	6481.2306795849	1.80124179506109	2.30433076822829e-60	4.95759263537975e-59	up	1286	2016	2115	6323	6590	7545	90.4688814823039	127.136306917115	112.387752960971	421.993764792255	366.877833425106	447.715733233944
MYH14	1142.45927212188	564.277764179993	1720.64078006376	1.61043361213376	3.12054252808373e-60	6.70300422659629e-59	up	513	485	625	1783	1921	1729	9.41559404464846	7.97981661171467	8.66484387490404	31.0460464914913	27.9020126357716	26.7676480559508
ASPN	2200.39057895353	102.766803776225	4298.01435413084	5.39376213028798	3.21751506918285e-60	6.90040258606927e-59	up	127	79	79	4158	4807	4628	6.20697428126893	3.46117954072022	2.91644425916713	192.790358012779	185.920874221619	190.789484689645
SYNE2	1572.94297438166	2274.21618932395	871.66975943936	-1.38345	3.25007697944716e-60	6.95925932118789e-59	down	2002	2016	2536	896	939	916	8.37688463564109	7.5618803408677	8.01526849100051	3.55673141534719	3.10929450529987	3.23294856210145
ADAM12	585.874942285966	255.848472555239	915.901412016694	1.84349423889192	3.33989096342901e-60	7.14032978455099e-59	up	221	248	266	929	1051	915	2.5375341428748	2.55265494644891	2.30702139184166	10.1195205032426	9.5499289950703	8.8618740772834
MYC	2996.93569383185	4167.35992046498	1826.51146719871	-1.1897	3.78818156544088e-60	8.07333930177111e-59	down	3439	3989	4612	1802	2189	1791	190.537379789222	198.122071792619	193.013495341191	94.7168833867889	95.9779744385183	83.7005782727113
NCAPG	931.687209590773	1398.58370902917	464.790710152374	-1.59121	4.64249916246437e-60	9.87856981408889e-59	down	1084	1368	1609	486	477	502	31.0445066174786	35.1206373769041	34.8066229056858	13.2043293758517	10.8106464559221	12.1267397360895
RTN2	1556.38677002731	883.732397346934	2229.04114270768	1.33387382906237	5.19677865858763e-60	1.10407186595025e-58	up	699	842	1024	2091	2652	2320	51.9043887376118	56.0479597764821	57.4350794125776	147.300946623842	155.839745611653	145.31142101398
ERMP1	1104.16870137565	1689.72010245424	518.617300297051	-1.70339	6.56981285807935e-60	1.39359977271927e-58	down	1559	1489	1797	521	547	569	24.217995794835	20.7351696833144	21.0858214894671	7.6781113744349	6.72445693115466	7.45571348940728
PRDX6	4252.35696048336	5939.30599667522	2565.40792429149	-1.21076	7.90455500515151e-60	1.67411580070164e-58	down	4751	5824	6614	2302	3027	2806	390.167831045578	428.75441681179	410.280601615594	179.347921601535	196.72368714453	194.374350622269
PRELP	1497.56390206359	2200.32555062717	794.802	-1.46921	8.34551857698448e-60	1.75940378529126e-58	down	1660	2287	2434	767	911	837	58.1946309848405	71.8723436702983	64.4533906129838	25.5090799210473	25.2738272874868	24.7505667695837
SLCO3A1	785.644257718499	371.854350986729	1199.43416445027	1.69023685902074	8.34694931842165e-60	1.75940378529126e-58	up	300	377	396	1247	1358	1183	9.63098230747482	10.8495441697454	9.60273359100083	37.9787252575652	34.5006205018809	32.0345726495862
ITGA4	431.714232511288	166.480874607395	696.947590415182	2.06609023939404	8.35901187981288e-60	1.75940378529126e-58	up	143	148	190	720	745	734	1.85279010476756	1.71898747466216	1.85949129770129	8.85008173156335	7.63878459613737	8.02178660745273
GCLM	2026.68850429081	3103.77425932506	949.602749256563	-1.70815	8.49716024431061e-60	1.78571696818998e-58	down	2937	2772	3157	960	984	1052	78.4927133701936	66.4109103211979	63.7309425781666	24.3400366953759	20.8112564012129	23.7151565188579
MSTRG.1818	172.97197528802	324.190485564017	21.7534650120233	-3.89507	9.05839399860874e-60	1.90072504936857e-58	down	252	312	378	18	24	27	13.4696382494306	14.9496421502264	15.2615117482084	0.912751376076595	1.01518323908356	1.21731792016951
CACNA1H	323.278001182329	94.3630937077842	552.192908656873	2.54911202847773	9.3660659518831e-60	1.96225575882519e-58	up	81	82	110	549	667	532	1.37922254807194	1.25165314156375	1.41479129489183	8.8684204354385	8.98779109264449	7.6409229752101
SCARB2	7045.43194751273	4499.56551935886	9591.2983756666	1.09133186243704	9.60809716332851e-60	2.00986610968889e-58	up	3422	4369	5304	9255	11069	10030	96.9840251868577	111.00001976929	113.546585588575	248.840590198107	248.259795291894	239.776155494718
ACTA2	14891.5958988383	7821.15563227074	21962.0361654058	1.4892240766679	1.01744437837712e-59	2.1250677746227e-58	up	5473	8047	9333	21207	25931	22397	532.112962345621	701.347419488204	685.409343358462	1956.06024549096	1995.14958106048	1836.76290638867
SOX8	1893.49700523738	1083.22310013717	2703.77091033758	1.31843842679568	1.30854946076247e-59	2.72888757944591e-58	up	814	1107	1225	2617	3099	2839	36.4767232513259	44.4692541985569	41.4646368493568	111.255050668768	109.898254673287	107.310363414633
LOC100624950	363.958488759476	102.919504124899	624.997473394052	2.5887	1.60866128141561e-59	3.34961216591242e-58	up	69	94	141	634	708	633	1.02083189583795	1.24667659357219	1.57570392618455	8.89854494123823	8.28926843505058	7.89939280681509
CNN1	546.287301228454	165.353187580362	927.221414876547	2.49307234401391	1.92434025114747e-59	4.00080342428931e-58	up	151	155	167	831	1235	882	12.7696396311088	11.7504420194564	10.6676443757212	66.6695183668165	82.6506850145802	62.9151358881409
COL5A2	50170.5480617649	32355.7026049165	67985.3935186132	1.07131491627586	3.70035516950915e-59	7.68148538012456e-58	up	28874	29887	34121	68234	76142	70464	592.985593389276	550.225008018426	529.309032349973	1329.42126461723	1237.48309839937	1220.64490555754
PGAM2	2626.7102738004	1019.15450144743	4234.26604615338	2.05684326365353	3.77280900209377e-59	7.81995182949222e-58	up	991	902	1010	3542	5389	4536	44.2919893294455	36.1392	34.0975574705476	150.184353331323	190.606418704608	171.005247648033
C14H10orf10	528.194572094455	149.516910006715	906.872234182195	2.59453994016983	4.06101806328188e-59	8.40451485638413e-58	up	96	165	177	843	1169	867	9.80902923133135	15.1133086445244	13.6608721295062	81.7159756305918	94.5250928514077	74.7237662111343
ICAM1	1096.97026570022	512.594163421192	1681.34636797925	1.71418243976313	4.45733658123175e-59	9.21069992325352e-58	up	395	552	533	1633	2009	1682	22.1185102773151	27.7088605421778	22.5442790072426	86.750015706158	89.025930160744	79.4455596436553
SLFN11	1300.29499244465	668.817700504515	1931.77228438478	1.53147860063413	5.27572276350045e-59	1.08852810948886e-57	up	555	674	696	2037	2173	1888	11.3928940670055	12.4028583671994	10.7919687695621	39.6694980305125	35.3003172285233	32.6909789445177
NYNRIN	515.005194213338	222.377068691855	807.633319734821	1.86061512599158	5.52048720965741e-59	1.13730400893503e-57	up	183	211	249	832	911	808	3.25498066669982	3.36434551186625	3.34539216062452	14.0392933873306	12.8231140925298	12.122537722704
UBE2C	1432.28667612124	2194.4262225672	670.147129675288	-1.71218	6.75629598839971e-59	1.38979359386189e-57	down	1573	2254	2572	691	780	647	255.437995777287	328.119090253623	315.484555833436	106.453371998512	100.23725934475	88.6228915335259
CHAC1	2763.82679933837	3970.32647463451	1557.32712404223	-1.35043	2.37488956382577e-58	4.87785096666753e-57	down	3015	3967	4554	1556	1858	1514	260.95592667248	307.795921202223	297.730439609054	127.765630015477	127.263353674133	110.532650241133
KDM4B	2061.17507198557	1177.52508826704	2944.8250557041	1.32085154371333	4.21712331499231e-58	8.64860116349178e-57	up	900	1134	1393	2973	3433	2906	9.10052864887929	10.2791683284404	10.6396071415097	28.5196125295496	27.4710791961418	24.7858936265112
PAM	3150.01808305123	4249.46234637926	2050.5738197232	-1.05175	4.57108403132008e-58	9.3603960201595e-57	down	3373	4178	4755	2101	2225	2147	91.9464786969791	102.095830844365	97.9083306379708	54.3337165398951	47.998380197211	49.3668781892209
CORO1C	3950.82580362265	5277.79248460208	2623.85912264322	-1.00867	5.91034312661478e-58	1.20665068307179e-56	down	4117	5065	6151	2579	2965	2753	141.45764435374	156.007621646942	159.639973054365	84.0662154883394	80.620977240856	79.7878248880161
FNDC1	839.177502408448	1.8368858473161	1676.51811896958	9.6620816850363	6.12329451145412e-58	1.24825240588069e-56	up	0	1	5	1595	2148	1576	0	0.0186858811591837	0.0787250851812797	31.5411888009136	35.4327494712165	27.7098288715793
DHCR24	868.279942236792	455.246153708754	1281.31373076483	1.49394231774024	6.80313980302875e-58	1.38476484882907e-56	up	381	432	501	1276	1494	1283	12.0136	12.2110807961307	11.9326701650751	38.1702338443234	37.2801756188839	34.1240887254134
RHOF	1182.90420815353	641.056210317718	1724.75220598934	1.42588820841886	9.29626920412316e-58	1.88940765872141e-56	up	500	612	751	1783	1957	1708	5.69405630106035	6.24775493897872	6.46014184383283	19.2631672670532	17.6368241232482	16.4068224693469
GPRC5B	1174.75271880014	570.89048123319	1778.61495636709	1.63573983203625	1.20559959331181e-57	2.44664741347174e-56	up	401	574	695	1737	2046	1844	18.9532681607862	24.3204966110432	24.8127502017515	77.8868523505305	76.5284945005336	73.5166165230701
GEM	328.423917065182	110.414336589887	546.433497540476	2.30329770992886	1.30214909451435e-57	2.6386469803445e-56	up	84	109	128	524	602	602	3.58740521942672	4.17300071613057	4.12915783034224	21.2303	20.345831649669	21.6861521606264
CENPI	679.593036593729	1030.49286668799	328.693206499469	-1.64853	1.38567642804539e-57	2.80372654644839e-56	down	879	985	1103	336	345	356	35.1308492252181	35.2904190480845	33.2985750976386	12.7398305164429	10.9118069515911	12.0014751688972
MIDN	1544.14315828595	859.704489553235	2228.58182701866	1.37501979764098	1.45129064486491e-57	2.93212465055397e-56	up	733	780	970	2104	2696	2263	25.9974502715631	24.7994583771306	25.9865651951901	70.7941084635794	75.6701291393306	67.7011732914704
CAV2	2459.9315191392	3610.59291984552	1309.27011843288	-1.46329	2.12255847378451e-57	4.28196254718812e-56	down	3135	3481	3754	1291	1318	1522	139.340292592249	138.69602292282	126.032864006407	54.4364775291624	46.3588217016149	57.060908918563
NFIC	2660.08032162905	1262.68562759846	4057.47501565964	1.68617599070588	2.38917344346858e-57	4.81268019419886e-56	up	1229	1086	1287	4011	4757	4070	36.1301665662801	28.6199399241353	28.578997595157	111.865287399654	110.669777815678	100.924672751832
RBFOX1	378.436439350673	136.691296638421	620.181582062924	2.18280686563713	2.47984169835396e-57	4.98793011427792e-56	up	111	134	150	569	737	660	1.76882666063673	1.91420262207518	1.80552671995197	8.6019945494828	9.2941053371597	8.87137815550324
TMPO	1035.93886209194	1734.59325409341	337.284470090474	-2.3631	2.89554870309765e-57	5.81547647208549e-56	down	1579	1608	1780	338	288	435	59.8960949191909	54.6793363013243	51.0019457296331	12.1634753270709	8.64543145542125	13.9184378686048
BTC	211.828414980424	398.803951230138	24.8528787307092	-4.01171	3.20440234972691e-57	6.42629185091987e-56	down	268	456	437	31	26	21	7.77809059925917	11.8638011224252	9.58009916575706	0.853541215888553	0.597158140777235	0.514093790210595
ALDH3A1	164.59848282723	309.443553634792	19.753412019669	-3.96003	3.69894790126611e-57	7.40715679138665e-56	down	260	287	347	14	25	24	9.73799322200231	9.63604519762087	9.81693598170919	0.497449221497111	0.740992708373729	0.758214737268312
SNX5	3820.55975023484	5478.0623988929	2163.05710157677	-1.34008	3.71674084132397e-57	7.43184194404147e-56	down	4820	5064	5866	1967	2364	2516	229.087399807084	215.758877188869	210.594287962554	88.6917296478373	88.9159028484013	100.867129384409
PADI2	442.984813452508	2.64854531876056	883.321081586255	8.32078073404291	7.30779774614363e-57	1.45909142370506e-55	up	2	1	5	819	1003	975	0.0520934935070467	0.0233493233350578	0.0983725334020041	20.2377389315467	20.6743672348964	21.4211589117729
GLMP	1457.82095425718	891.420971149034	2024.22093736532	1.18294688235658	8.31323275234909e-57	1.65740506940895e-55	up	724	846	1011	1931	2304	2171	30.7754853317849	32.2372152491805	32.4614461799927	77.8705456733555	77.5044475255713	77.8414697824843
PSIP1	1651.09412683651	2361.25697519954	940.931278473484	-1.32864	8.77543918008355e-57	1.7469933606383e-55	down	1778	2317	2779	954	1022	995	50.3594919157605	58.829672219747	59.4550151448369	25.6343646434004	22.9075310935453	23.7715512766952
TP53INP2	1011.50411809834	456.426197187022	1566.58203900966	1.77580241600405	8.96956304008269e-57	1.78302848912287e-55	up	314	484	535	1499	1831	1630	10.5160174816929	14.5307431013891	13.5339883242361	47.6264141379472	48.5274869410815	46.0462339308029
MYO3B	220.725860885816	22.6037797562287	418.847942015403	4.26082337939383	1.06382463135155e-56	2.11165306751635e-55	up	29	19	14	393	532	404	0.628902634292186	0.369368476917052	0.229331554975139	8.08541966186855	9.13008569890791	7.39012255925413
MEOX2	204.214041991016	29.5395559637142	378.888528018318	3.66360622841994	1.09312813379214e-56	2.16665644827576e-55	up	15	38	34	355	440	405	2.23617725816724	5.07831195586505	3.8286374978129	50.207421777192	51.9093331285129	50.9277923323376
TGFB1	1688.1983437841	845.475980669037	2530.92070689916	1.5794195038423	1.21066267262045e-56	2.39612523429699e-55	up	605	840	1026	2448	3044	2524	29.9116062749772	37.2292646961892	38.3161695048481	114.820748676208	119.098643439258	105.258837993584
PALMD	357.522929164629	124.584287848641	590.461570480617	2.24779571956378	1.30142237055954e-56	2.5720116239096e-55	up	106	118	135	536	698	638	7.24768027634554	7.23262553587586	6.9723197245664	34.7682275214883	37.7682089191015	36.7958381507457
LOC100510975	547.633348954157	198.354914717848	896.911783190466	2.16916817346113	2.14185171372734e-56	4.22681534855598e-55	up	131	201	251	841	1067	934	6.95032768184146	9.55984506707322	10.0590755592376	42.3306152249368	44.7998139033563	41.7989835392282
RIOX2	1025.0078192705	1454.24777354833	595.767864992677	-1.28735	3.30305686648133e-56	6.50893684254299e-55	down	1199	1364	1644	581	669	634	87.3673976950286	89.0974755347072	90.4862091889774	40.1634442760352	38.577505383914	38.9676606651793
ARHGAP12	1480.85995157905	2149.31049813086	812.409405027231	-1.40506	3.40397546374557e-56	6.69809759486954e-55	down	1621	2038	2610	820	874	871	41.8699949753521	47.1894467053611	50.9226229457538	20.0936274656833	17.8652514142479	18.9767968637353
FAM122B	1341.84744199271	1887.13583751324	796.559046472185	-1.24446	3.61310487835325e-56	7.09933338597819e-55	down	1599	1762	2084	812	850	852	44.036845060443	43.5005200707933	43.3526662336522	21.2152601962778	18.5252665238243	19.7921141926423
ALDH1A1	1091.37085614375	1684.95897363835	497.782738649152	-1.76023	3.95797402781393e-56	7.76573922888688e-55	down	1232	1761	1906	489	506	576	79.2330001441699	101.525599011944	92.5909741494123	29.8351930233253	25.7527561454397	31.2465977157702
MAD2L1	1333.68848944906	2022.71664967683	644.66032922129	-1.64944	4.43558361311397e-56	8.69029256304188e-55	down	1825	1897	2072	660	644	728	167.187665054042	155.786387348495	143.377656922402	57.3600999087131	46.687974905836	56.254543240416
NDRG2	1007.82396289691	517.521137651341	1498.12678814248	1.53026691826672	6.02014855538446e-56	1.17778359579227e-54	up	385	504	620	1432	1634	1671	21.6384931636002	25.3932116926542	26.3213608244172	76.3543708470077	72.676857937007	79.2186787563904
RPL12	15394.0567829367	20932.504511715	9855.60905415849	-1.08663	7.46285545864604e-56	1.45793743780474e-54	down	17801	19251	23375	9041	10890	11267	3718.49567186943	3604.93124317149	3688.28832460632	1791.69445360804	1800.23236655679	1985.25379211136
PLXND1	2116.49767972442	1324.26617307295	2908.72918637589	1.13434210863886	7.60866332609076e-56	1.48428974526336e-54	up	1064	1232	1547	2871	3380	2951	20.8470049934051	21.6388193864722	22.8951092541935	53.365408090164	52.4078747507743	48.7703768900828
ADAMTSL4	1339.38753171802	1953.34607243845	725.428990997593	-1.42832	1.032813972612e-55	2.01191569994346e-54	down	1669	1840	2119	735	869	691	51.1027992091466	50.5041408759784	49.0083040532578	21.3501186074871	21.056487907938	17.8464261927951
SERPINF1	13567.0325827846	7386.90199285466	19747.1631727145	1.41822010786391	1.11696134709934e-55	2.17272152167521e-54	up	5179	7477	8947	18700	23114	20724	439.882243600832	569.296760864073	574.008497894528	1506.80386985186	1553.61510560991	1484.73505986848
SLC2A3	1481.82276799699	2166.34077381645	797.304762177535	-1.44298	1.15386552702563e-55	2.24130136728107e-54	down	1716	1915	2683	776	869	875	49.570963717898	49.5906349164361	58.5438279023613	21.2665185787101	19.8658732803609	21.3207752187438
TIMP1	6528.23028244151	3229.12575847929	9827.33480640373	1.60493137578487	1.24954035709007e-55	2.42368049006471e-54	up	2228	3289	3936	9155	12027	9980	424.461422909208	561.704268630502	566.406844812819	1654.6494056524	1813.25196110339	1603.75653921376
DEPDC1	650.426299661824	1059.99874221934	240.853857104309	-2.13685	1.58787966500936e-55	3.07555552779662e-54	down	1002	888	1149	227	248	286	32.8714830143574	26.1147188069888	28.4722618606451	7.06483516603436	6.43844608067808	7.91411705262467
SNN	319.583960615313	103.22555794272	535.942363287906	2.37532417514203	2.88592847821062e-55	5.56595312315316e-54	up	78	109	112	493	621	584	3.26072062346299	4.0847576730987	3.53661165992921	19.5519693072412	20.5441602287479	20.5928613074448
SPAG5	707.405996553886	1064.13199498038	350.679998127392	-1.60279	4.21900306437373e-55	8.12546525018266e-54	down	850	1006	1231	370	395	342	30.6329698377732	32.5004197473003	33.5103215107936	12.6501740693756	11.2653601092667	10.396356021696
ASPM	928.071229844109	1336.94115600071	519.201303687507	-1.36518	4.61170982324219e-55	8.8692246770331e-54	down	1114	1234	1519	528	559	552	11.4529084565493	11.3727782168549	11.7961079036862	5.1497852736855	4.54799744690531	4.78690199593137
NEXN	5255.2639764838	3212.20967908343	7298.31827388417	1.1829289205238	4.88730350243565e-55	9.38596973483298e-54	up	2413	3017	3948	7345	8139	7576	44.5700256142736	49.9553129078254	55.0824272963849	128.706939018921	118.969165702796	118.03488671881
SLC5A6	1329.50933341564	1857.13897263264	801.879694198643	-1.21073	5.15804713103999e-55	9.89195583085342e-54	down	1571	1780	2000	781	903	852	57.7303617530778	58.6366172478832	55.5147583433507	27.2272467773404	26.2599351922317	26.4090359903441
GFPT2	525.421390331539	130.778277672924	920.064502990154	2.80428567943676	6.04045012627176e-55	1.15678873756221e-53	up	69	153	165	848	1050	1016	3.11245703691333	6.18680627141923	5.62197076556471	36.2889771083527	37.4818811652378	38.6574179108974
PRKG1	1095.40381599324	624.835341852261	1565.97229013422	1.32634276825187	7.25238056684415e-55	1.38692853118678e-53	up	519	609	674	1593	1679	1671	7.73463736658107	8.13599556868458	7.58722319032716	22.5223122243692	19.8016372787207	21.0055428101999
MYLK4	191.754612420446	34.352617299118	349.156607541773	3.33062774497323	7.81565705253947e-55	1.49254900201375e-53	up	25	30	46	326	407	373	0.474954083385103	0.510920917711829	0.660115321493302	5.8756215786883	6.11904760816784	5.97730351252284
CA3	238.685237767492	45.4361973427966	431.934278192188	3.25065647195667	8.15601904775986e-55	1.55536312752301e-53	up	31	58	42	393	486	489	2.4932849028268	4.18175917790712	2.55158398725288	29.986609477095	30.9331600408962	33.174465353802
ITIH4	176.663132266817	25.7591369560555	327.567127577579	3.66246	9.58553208656684e-55	1.82541288208753e-53	up	21	22	32	325	396	316	0.593318779559286	0.557201520034248	0.682918916223754	8.71117545012805	8.85404636108749	7.53079355762787
PLXDC2	2799.25274425237	1848.57058379883	3749.93490470591	1.02070521346332	1.32459164510853e-54	2.51894721657912e-53	up	1511	1819	2007	3757	4060	4026	16.3905124503008	17.6881160294286	16.4446942911264	38.6628498327159	34.8523371840074	36.8372072976348
DLGAP4	3357.05658070109	1953.68284463785	4760.43031676433	1.28433631253409	1.7261679226257e-54	3.27803145865107e-53	up	1497	1950	2225	4705	5742	4624	16.9405175613122	19.7815490539332	19.018893815721	50.5113646589046	51.4216334456852	44.1374826135122
CKS1B	908.691172359874	1425.96725053054	391.415094189212	-1.86416	1.88677405367472e-54	3.57802884348887e-53	down	1348	1256	1473	381	406	449	249.493057780971	208.391031641732	205.930979182885	66.8987724993055	59.4665047610438	70.0970553389816
HCLS1	226.233057165013	53.3824247014051	399.08368962862	2.89914249501232	2.00875601402706e-54	3.80404673018468e-53	up	39	57	59	369	476	420	1.11527582750102	1.46121240239513	1.27444194918874	10.010796853422	10.7721512058283	10.1309887379027
CDCA8	752.910036117479	1125.73992379399	380.080148440972	-1.56831	2.4380323701119e-54	4.61055996333958e-53	down	865	1082	1328	393	421	386	52.2088022244222	58.5430971782145	60.5446902178867	22.5032255190943	20.1088633961184	19.6516846649823
UHRF2	1785.8553885389	2471.54545022313	1100.16532685467	-1.16748	4.04535167955382e-54	7.6395342759574e-53	down	2084	2395	2640	1112	1176	1185	59.9476587446757	61.7590833197271	57.3625966936069	30.346170873321	26.7706945763223	28.7526396796399
PHF19	878.327387610883	1323.83397908811	432.820796133658	-1.61431	4.07802110696225e-54	7.69054826509926e-53	down	988	1360	1498	437	456	473	30.1566191531043	37.2122068864956	34.537260336746	12.6541140279163	11.0145904893004	12.177880478398
EFEMP1	352.891319753766	604.258	101.524974396531	-2.57071	5.47245273223387e-54	1.03059473407457e-52	down	576	570	573	102	117	102	25.6096232538996	22.7183284205501	19.2435721385441	4.30234742500076	4.11665406696171	3.82530208957222
CAND2	1160.0103133971	608.503320287959	1711.51730650624	1.49469583809541	6.09578169300477e-54	1.14639479501778e-52	up	550	547	650	1676	2035	1707	9.80318136828836	8.74002120073393	8.75120925982207	28.3402033602564	28.7042740276003	25.6639044102256
IGDCC4	2481.72163987075	1549.26289830476	3414.18038143673	1.13992903960978	6.8239384290753e-54	1.28156202790244e-52	up	1278	1473	1727	3580	3823	3375	27.4057391435626	28.3161513108462	27.9739225114042	72.8313386439584	64.8773003113894	61.0476995022912
SUPT5H	2767.77	1812.47449647572	3723.05751228628	1.03793279817885	7.25849539002946e-54	1.36129326645835e-52	up	1425	1786	2042	3734	4236	3799	52.6346353008901	59.1369633528232	56.9721823484697	130.844558848047	123.819917685873	118.361621759922
GSTO1	1109.50882714302	1605.48940729181	613.528246994235	-1.3875	8.81644572757403e-54	1.65120127490116e-52	down	1328	1533	1777	575	655	710	206.554443933423	213.746707943711	208.772965415399	84.8455194004053	80.622372440256	93.1493
DEPTOR	254.073680761556	67.7629624301627	440.384399092949	2.69610872631913	1.23964323797255e-53	2.31530619597702e-52	up	54	62	81	423	456	512	0.630216280664176	0.648646919143846	0.714054304440963	4.68339540777426	4.21151650382302	5.04023376341536
TMEM35B	346.683823915511	604.079074801587	89.2885730294357	-2.75413	1.26894813233251e-53	2.36678844380317e-52	down	596	554	564	81	104	98	90.1313308181022	75.1034867997301	64.4256771592971	11.620883373463	12.4463115816098	12.5008763473234
RAPGEF1	1775.0907605465	1049.60093888589	2500.58058220711	1.25108102259989	1.57022699358996e-53	2.92070813021104e-52	up	802	1037	1211	2479	2924	2508	19.4071782551105	22.4950827282258	22.1351532887438	56.9100743857251	55.9942201735333	51.1918021362799
ZDHHC21	829.19781179963	1260.93025797636	397.465365622897	-1.66728	1.59180222805957e-53	2.95679438455273e-52	down	931	1295	1441	405	416	433	13.7069339091825	17.0915408705751	16.0252562471946	5.65679266209586	4.84687449395014	5.37728919619449
CYB561	599.997004810509	951.90769997756	248.086309643459	-1.93656	1.9650114523178e-53	3.64505603235541e-52	down	839	920	970	216	308	264	36.2627743649369	35.645745817884	31.6680385743666	8.85681183173943	10.534831390625	9.62471445007703
HMCN1	472.714045988053	179.755325083415	765.672766892692	2.09250713329851	1.9952876326211e-53	3.69617519628735e-52	up	158	160	200	750	767	899	1.17534364477373	1.06696106281898	1.12379769302785	5.29289940136399	4.51524110916528	5.64095100921848
PRDX1	7485.12145373711	10735.6939311703	4234.54897630393	-1.34176	4.17216643652756e-53	7.71822408672996e-52	down	9959	9560	11226	3899	4836	4677	761.904345574504	655.636951364257	648.724231527491	282.984438035252	292.784995326674	301.812309030533
STAT2	2233.36536971362	1242.61993370586	3224.11080572139	1.37615489868313	4.50476012491985e-53	8.32217709490967e-52	up	1044	1191	1348	3279	3898	3024	30.6387075105685	31.3330387069892	29.8820369453806	91.292680448221	90.5293876102493	74.857718849942
MLLT11	1220.99444396548	693.761774906173	1748.22711302479	1.33191469914585	4.59456581775642e-53	8.47656871425157e-52	up	531	689	795	1694	2051	1789	48.1916284559515	56.0553559179147	54.4997579712448	145.852906073047	147.306037403406	136.953230561979
MSTRG.666	3075.13044113676	4358.50236120256	1791.75852107097	-1.2818	5.23239924190117e-53	9.64023475503118e-52	down	3997	3946	4544	1772	1988	1903	145.936303681628	129.153769615172	125.319277009908	61.3786753333411	57.4411835381956	58.6074521900501
NDST1	3334.3752181533	2068.5316223736	4600.22	1.15357886751581	6.60753490043867e-53	1.21573277457733e-51	up	1745	1927	2300	4418	5584	4573	30.4775785205649	30.1708505699205	30.3433291185782	73.2040887672523	77.180616433913	67.3707044837225
CARD9	327.349545348589	556.530351923852	98.1687387733255	-2.4981	1.53591058330126e-52	2.81452509449424e-51	down	518	491	585	83	122	107	17.4595327411832	14.8356015557444	14.8939224163273	2.65402829908355	3.25417192147713	3.04208604959473
FLVCR2	510.258040994886	188.655051420885	831.861030568886	2.13415228490423	2.32326409264361e-52	4.24589003597784e-51	up	126	202	224	891	882	849	5.16288927794336	7.41983841206098	6.93299119636467	34.6357479217482	28.6001728028508	29.3436961060426
RACGAP1	1822.84839968903	2602.43566936808	1043.26113000998	-1.3196	4.30163518659145e-52	7.84039324826863e-51	down	2109	2441	2992	1059	1041	1189	89.3144886948018	92.6688828910923	95.7099942017679	42.5467015236913	34.887823124457	42.4729132897778
SGPP1	1877.44554305746	2891.93328377691	862.957802338017	-1.74442	4.43989630979108e-52	8.08156226562642e-51	down	2682	2686	2894	865	836	1019	106.504533272395	95.6172260078906	86.8076922731702	32.5874237046993	26.2720161991033	34.1325208214543
CRISPLD2	1268.81314475656	1854.19526631033	683.431023202803	-1.44107	6.83495492976854e-52	1.24244494893132e-50	down	1393	1847	2154	670	713	775	48.3620998112102	57.4833062984534	56.4872062253112	22.0675152409548	19.5894105522896	22.6955438902676
BCAT1	8051.63172759771	10957.7453937001	5145.51806149536	-1.09053	8.55855044906317e-52	1.55160813941216e-50	down	9512	10157	11878	5205	5297	5730	121.239170515875	116.053269187719	114.357538783583	62.9385087348449	53.4292273082528	61.6042389235725
PCDH18	2278.38731735898	1485.83319637618	3070.94143834177	1.04604124050734	9.70496952428205e-52	1.7571034703284e-50	up	1163	1405	1751	2992	3440	3279	29.5201196922513	31.9694772719585	33.571821825584	72.0484410861807	69.099459077083	70.2044555715574
NUF2	798.719780534228	1159.52388690079	437.91567416767	-1.40617	1.04057287834903e-51	1.88147199825954e-50	down	934	1090	1338	449	469	464	60.1529570853731	62.9299541422146	65.0903464623591	27.4334891085567	23.9034591725732	25.2065231730578
AREG	149.292552078997	286.502169971469	12.0829341865247	-4.57154	1.22980965859873e-51	2.22068020291725e-50	down	242	300	279	12	10	16	27.3039277792099	30.342532582059	23.7773980350598	1.28444527805209	0.892868633216582	1.52270089502685
TRIM63	702.420403738699	169.853881848937	1234.98692562846	2.85318150333426	1.25942875641682e-51	2.27114758633946e-50	up	85	195	225	1139	1513	1265	9.90143388863975	20.362663731521	19.7975773562624	125.871523952954	139.474849073146	124.295255568992
GXYLT2	1766.9558798765	1015.10500357354	2518.80675617945	1.31034615345102	1.40840085826434e-51	2.53642734699606e-50	up	814	974	1153	2576	2542	2823	16.323896732878	17.5097200443619	17.4654228730526	49.0083287126456	40.3415690584327	47.7523964792791
RPL5	26235.0556610914	35476.2404308691	16993.8708913137	-1.06189	1.41441195570781e-51	2.5438835134602e-50	down	27561	33802	41788	15989	18312	19439	3740.80414542606	4112.75850143801	4284.22183023483	2058.80826043838	1966.90590919976	2225.50604990038
C1S	3883.05073525407	421.510801423497	7344.59066908464	4.12087466730158	1.92500649375752e-51	3.45763715926301e-50	up	223	428	608	7039	8013	8170	10.2179103939701	17.5801188776751	21.0431703134154	305.979824976494	290.556218904234	315.765111094529
CLCN7	780.889448445821	424.294160973319	1137.48473591832	1.42254242087388	2.2124163594491e-51	3.96863129807776e-50	up	356	388	483	1163	1237	1191	12.0081170470722	11.7321458077673	12.3061558079575	37.2159602451136	33.0196465291863	33.8860959147219
KCNE5	329.506156133454	111.368507072863	547.643805194044	2.30265635001503	2.34592189324607e-51	4.19703947137721e-50	up	99	102	119	533	672	530	8.73497701298317	8.0676594069736	7.93092599401412	44.614741474824	46.9216905122604	39.4445768315959
GPNMB	1799.59402830875	938.447101420321	2660.74095519718	1.50108869644852	2.51230878846202e-51	4.48881243058056e-50	up	650	974	1119	2594	2967	2852	27.4248154303529	36.8391944762603	35.662419756265	103.830495952726	99.0662466073958	101.499695130557
CCDC85B	603.765587590759	942.566871608189	264.964303573329	-1.82824	2.99706293351593e-51	5.34089969947787e-50	down	853	895	949	245	300	294	111.665077998288	105.029715588867	93.8393344716994	30.4269924492499	31.0790262253028	32.4638880958321
GGA2	1501.56568559328	931.575796861547	2071.55557432502	1.15356218515721	3.53800775119549e-51	6.29663499908443e-50	up	790	846	1056	1986	2393	2178	34.6945853416224	33.3062536170702	35.0307061842992	82.7443700781726	83.1677810334296	80.682128183083
KIAA0754	358.922442936991	91.5365494819381	626.308336392044	2.78532639631066	4.90842509368757e-51	8.71277493457832e-50	up	101	61	98	610	710	661	3.15481751490002	1.70806154903768	2.31222083021648	18.0762069328799	17.5504810182455	17.4156299742359
NCAPH	843.582034764549	1226.31054435035	460.853525178749	-1.41189	5.56470707389225e-51	9.86483990661185e-50	down	1039	1092	1417	448	509	500	51.5932575338119	48.6094662125307	53.1493082397568	21.1047404696612	20.0019800647053	20.9426804478461
HPRT1	1255.54195950201	1811.87838516483	699.20553383918	-1.3742	6.25875270718399e-51	1.10807630936954e-49	down	1517	1733	1977	716	700	788	116.579794331843	119.387010776211	114.761109276821	52.2005797311796	42.5709703826024	51.0797521508775
CENPN	611.484038810417	982.896	240.071600849633	-2.0323	1.19931964565643e-50	2.12056556852932e-49	down	953	841	1012	247	265	246	69.2202835724367	54.7592234840745	55.5227988195325	17.0200968347422	15.2322533042116	15.0716375130962
TOM1	1866.46961317096	1147.38033435816	2585.55889198375	1.1736260428894	1.41366569296933e-50	2.49631330224728e-49	up	999	1059	1245	2522	3045	2617	38.0006709245548	36.1112521689163	35.7721869490093	91.0113294389776	91.6623271240015	83.9681062625993
MTSS1L	1509.85835292292	817.368471444984	2202.34823440086	1.42879472508516	1.48610640795784e-50	2.62082864189401e-49	up	638	776	962	2182	2693	2099	17.9142747083888	19.5326462110378	20.4034678074968	58.1243216073485	59.8401550466442	49.7136727691641
TRIM37	1191.44749176223	1671.57301896652	711.321964557938	-1.23306	1.53604906942243e-50	2.70539626903325e-49	down	1386	1556	1893	705	751	790	26.5533486613775	26.7230775578183	27.3941005732578	12.8135593459891	11.3860689795884	12.7663873933383
SCN7A	358.119379920477	79.1835784013981	637.055181439555	2.99117306575823	1.90743335669947e-50	3.35515800142856e-49	up	40	87	109	612	656	744	0.842017362643219	1.64172767725242	1.73315704813167	12.2218536110207	10.9280506863982	13.210487695535
SPG21	1677.20475390723	944.08200301409	2410.32750480037	1.35100309777382	2.22631702933517e-50	3.91101197000908e-49	up	735	902	1107	2248	2567	2807	54.2527096157619	59.6844840301621	61.7208757436047	157.418221452871	149.94699576805	174.767778933966
ACAT1	3688.0372159847	5174.19698276173	2201.87744920766	-1.23293	2.44953442915741e-50	4.29758963009719e-49	down	3832	5167	6071	2063	2434	2470	320.878395611485	387.859336636918	383.995004117254	163.88484887576	161.292196696024	174.460370386588
OAF	1686.76278846631	1024.48265301327	2349.04292391934	1.19703350762282	2.50876025603583e-50	4.39300349379521e-49	up	801	1047	1116	2238	2634	2560	50.560785289824	59.2446022221498	53.2103178609666	134.018877661855	131.575452091162	136.303221255897
MMP11	1224.83516078927	685.457775526414	1764.21254605214	1.36367	2.51038002109206e-50	4.39300349379521e-49	up	561	662	758	1903	1893	1765	9.44976808492727	9.99624956462978	9.64445872386098	30.4103681077319	25.2340354423179	25.0777089974714
SEC14L1	3546.44377342936	2233.43650253042	4859.45104432831	1.12081685194469	2.51662545596251e-50	4.39827202117253e-49	up	1745	2108	2641	4649	5832	4913	81.9098032503826	88.7016849595357	93.6395281873947	207.025860061826	216.638566122616	194.523500133252
DHRS3	221.502681244137	52.5737456643835	390.43161682389	2.89773503174382	2.93474893419319e-50	5.1224366185141e-49	up	40	62	49	374	454	408	2.29834562339009	3.19350682011511	2.12667825727788	20.3869167226798	20.643769697208	19.7742658985806
MYO10	2855.25414926253	1690.56481394357	4019.9434845815	1.25078859934131	3.1475246193803e-50	5.48678105765564e-49	up	1539	1457	1865	3984	4630	4100	26.0007536313453	22.0662065874909	23.7999758632658	63.8544613904848	61.9022041379424	58.4273289769522
TSPOAP1	200.013563037796	352.308494698943	47.7186313766481	-2.88375	3.60521418128552e-50	6.27658095044036e-49	down	286	335	399	50	60	41	4.93827195518806	5.18530836865934	5.20393939273649	0.81903709977056	0.81985684371558	0.597142093873307
LONP2	2029.18340263866	2732.97168353436	1325.39512174297	-1.0442	4.62457205628819e-50	8.04095987843357e-49	down	2166	2641	3117	1258	1492	1444	101.601498078612	111.053147542417	110.440617351978	55.9818053984853	55.3845062213824	57.1338792068065
LTBP3	2764.50492823873	1680.96932604148	3848.04053043599	1.19636109693299	6.00383389568794e-50	1.04258147483613e-48	up	1492	1588	1742	3859	4468	3842	41.1731670281847	39.2840957340579	36.3114812800569	101.028715060956	97.5745194686008	89.4309143988978
PARVB	941.833468708004	1404.20746263074	479.459474785267	-1.55036	6.51092142716968e-50	1.12919641129115e-48	down	1040	1412	1636	438	569	513	33.5215229815996	40.798661083092	39.8312619257759	13.3933467515411	14.5137779544183	13.9473797999006
CST3	4400.97791261367	6113.45479541525	2688.50102981209	-1.18457	6.79379775908339e-50	1.17675500802875e-48	down	5271	5752	6575	2500	3319	2708	1526.53993629675	1493.32674537234	1438.33906372734	686.878247153654	760.676872891256	661.528674985781
TENM3	1435.24150308854	880.838856942692	1989.64414923439	1.17417529854699	1.63207339091125e-49	2.81973340485646e-48	up	697	831	1030	1985	2296	2011	5.68599656034307	6.07708974583069	6.34689631181249	15.3623949285952	14.8225697965141	13.8379177507995
PDLIM7	7647.79878347997	4772.65620364514	10522.9413633148	1.14120811085399	1.91499259128445e-49	3.30433429742318e-48	up	4174	4484	5060	9922	12839	10596	70.0408459110584	67.4505279708142	64.1356970002965	157.951138445062	170.493545598205	149.977374743194
PPP1R27	155.371839664311	9.94902162152093	300.794657707101	4.95113734984807	2.41237907497081e-49	4.15730269738633e-48	up	12	6	10	252	371	333	1.9212227147634	0.861129621871112	1.2093355808129	38.2755647470242	47.0054464641236	44.9702767191259
TTK	706.324891294982	1065.20297014051	347.44681244945	-1.61662	2.64495834488098e-49	4.55234159687933e-48	down	939	924	1210	366	376	354	26.2794413562908	23.1815952865131	25.5791595603535	9.71753742419613	8.32752964222664	8.35677402106793
SPC24	1055.60469836771	1565.73146146153	545.477935273903	-1.5191	4.08347750603687e-49	7.01934812257691e-48	down	1398	1432	1667	488	665	578	247.016482152831	226.820650038548	222.487043530993	81.8018608040274	92.9861383518955	86.1452745180176
GPD2	1634.91754778173	2307.17021616618	962.664879397292	-1.25983	5.73541997373427e-49	9.84652845743243e-48	down	2067	2077	2486	930	1120	997	42.9609754609984	38.6982178724568	39.0287952510061	18.337545549335	18.4216906729531	17.4788829988305
LBR	1121.53453758166	1603.46417299669	639.604902166631	-1.32591	6.58652443018739e-49	1.129343917746e-47	down	1315	1582	1730	623	669	728	46.8954140559177	50.5745366733631	46.6016280443132	21.0774112101478	18.880284987892	21.8988274209097
CEP70	315.018289122461	519.686691141629	110.349887103292	-2.23821	6.62256847809156e-49	1.13409399995732e-47	down	428	518	552	122	107	118	20.9104999485066	22.6866942931058	20.3708940185755	5.65464152406064	4.13696866041536	4.86281239000538
MSTRG.238	148.726278360616	273.968787528958	23.4837691922736	-3.5485	7.50479709166473e-49	1.28355630258321e-47	down	209	272	315	24	23	27	41.3174258903973	48.2032906016664	47.0378961128356	4.50114301786951	3.59826059186283	4.50231207575739
CHRD	556.762335095327	263.74553949641	849.779130694243	1.69206508007014	8.05690944724742e-49	1.37625374063094e-47	up	239	237	281	851	979	857	5.59773836655566	4.97603988572294	4.97131610703258	18.9090127680202	18.1457612608192	16.9309129512465
ST6GALNAC4	2191.9252274981	1221.29431753596	3162.55613746024	1.37490253686481	8.4834019318136e-49	1.44728752906988e-47	up	1117	1139	1238	2887	3676	3459	77.9766682905533	71.2780874013254	65.2803555060136	191.197797805497	203.078903823251	203.679314119772
TRPC6	199.932889714014	41.2742331069708	358.591546321058	3.12048426822818	8.50724036688916e-49	1.44953568005754e-47	up	30	49	40	361	363	407	0.856109703440596	1.2535020730082	0.862220849249029	9.77327156835004	8.1977108463151	9.79687199934096
HSPD1	10458.0460951566	14313.2150609578	6602.8771293555	-1.1164	8.64759938506447e-49	1.47160711938325e-47	down	11147	13798	16633	6608	6696	7525	761.02439524735	844.456980083093	857.751584872029	427.991566834259	361.771064911614	433.343155662167
AMD1	3055.19360798461	4243.21551726514	1867.17169870408	-1.18391	9.03420131457171e-49	1.53355849281188e-47	down	3576	4127	4517	1739	1996	2170	132.732180241515	137.32	126.642411792902	61.2354480563697	58.6296174804752	67.9396510056088
LGI2	194.615180145551	17.6846625101251	371.545697780976	4.45219623679624	1.0076803695462e-48	1.70840772876803e-47	up	27	9	12	385	430	359	1.71700883179554	0.513064641842089	0.576421770546903	23.2270521114421	21.6398888741401	19.2569752963112
ATP1B4	147.528009873439	18.4328976399232	276.623122106955	3.89316829857339	1.2007811620016e-48	2.03325298377781e-47	up	12	20	22	288	284	300	0.275383874996369	0.41144147478364	0.381355755833731	6.27009828195819	5.15766827770378	5.80715442700873
SMC5	1538.07882725688	2310.3711939197	765.786460594054	-1.59391	1.41083528658896e-48	2.38596111837688e-47	down	1893	2200	2589	782	711	918	45.3810362974245	47.2788917174929	46.8820085334509	17.7850523548772	13.4887343452432	18.5631355531227
TEAD4	1435.29255329803	795.332074424411	2075.25303217165	1.38389725024026	2.03269242833259e-48	3.43335639106065e-47	up	652	747	903	1877	2584	2126	60.3783040813493	62.0118557436226	63.1642623972768	164.900581487139	189.366708133881	166.066271313558
ENPP1	977.653910761807	499.454906490259	1455.85291503335	1.5391257730566	2.29936708222258e-48	3.87896950582884e-47	up	358	477	628	1411	1681	1515	9.69883594118296	11.5844595447503	12.8512861673769	36.2650432867228	36.0397778843381	34.620559258472
FZD8	166.159451684498	29.6491602883744	302.669743080622	3.33817037313881	3.43611117436622e-48	5.78944282996995e-47	up	19	32	36	283	358	318	0.922651990820871	1.39301281658324	1.3204962952899	13.0375311068497	13.7576784466382	13.0255569487321
KIF20B	866.41438387776	1262.20513183774	470.62363591778	-1.42307	3.56073533570327e-48	5.99199484647988e-47	down	1110	1113	1416	474	507	505	25.8029247018582	23.1932672491891	24.8633460025778	10.4531912876648	9.32677975498187	9.90198340527191
LIX1L	1987.56021264429	2693.2490283839	1281.87139690469	-1.07132	3.97921794821539e-48	6.67968227677589e-47	down	2183	2488	3141	1214	1416	1425	96.3053273704152	98.3938068850506	104.668229189909	50.8089082086645	49.4353525039887	53.0269075330417
BPGM	535.51988450783	228.825962110166	842.213806905495	1.88673459036121	3.98834081707317e-48	6.68674107148506e-47	up	211	219	223	770	1000	900	9.9591133182943	9.26623148129682	7.95048176512552	34.4789112657737	37.3521860747006	35.8315493918407
BICD2	1880.38815646006	1248.79961276035	2511.97670015976	1.00740156903078	4.21137400256286e-48	7.05197688581863e-47	up	994	1197	1430	2503	2843	2595	20.5936166269308	22.2311127502917	22.3785859392345	49.1962147622513	46.6123398967163	45.3490779400532
LMO7	4376.62145042959	2739.6341451403	6013.60875571887	1.13488328451089	4.74708618294658e-48	7.93925348456637e-47	up	2408	2443	3043	5686	7253	6118	24.9842249256613	22.7223726024811	23.8485355054113	55.9681373688806	59.5531697104611	53.5431269852965
DMD	2283.00657096399	1421.50309369246	3144.51004823552	1.14357272113498	5.15222558410721e-48	8.60624217040612e-47	up	1063	1378	1703	3066	3477	3398	7.56826775673774	8.7949475384546	9.15858195622924	20.709040355324	19.5905090212021	20.4066378997247
SGO2	709.74166441477	1051.58656889196	367.89675993758	-1.51737	5.75990664223307e-48	9.60950314287644e-47	down	829	1014	1208	394	379	386	23.3590679132946	25.6129584784089	25.7109590816345	10.5322655515218	8.45119250763898	9.17430434680025
KIF20A	1885.80416215075	2648.03995207027	1123.56837223122	-1.23794	6.77534016426127e-48	1.12897426732182e-46	down	1990	2496	3243	1111	1244	1196	50.3803929786417	56.6466024756908	62.0162907547688	26.6837665960513	24.923364010453	25.540212938203
TMEM131L	965.898908487196	516.441132535928	1415.35668443846	1.45215942406055	8.53372192550732e-48	1.41849654060053e-46	up	378	531	594	1373	1657	1450	10.2610497947901	12.9215712931991	12.179705978556	35.358605811269	35.5959271684579	33.2011294033186
AHRR	476.384041452359	777.071173016296	175.696909888421	-2.14646	8.67367650609887e-48	1.43999974912608e-46	down	689	747	791	209	181	162	9.24223561643337	8.98254140135277	8.01465185021535	2.65967579001115	1.9213841099238	1.83297984006643
IFRD1	2115.36382084914	2847.37581937447	1383.35182232381	-1.04225	8.82841311320994e-48	1.46390162317458e-46	down	2240	2745	3278	1420	1545	1404	87.2007022134622	95.7932977480425	96.3898439750795	52.4426837056287	47.5968545755827	46.1024421455978
SLC37A2	304.876348896245	494.412423745603	115.340274046887	-2.09888	9.69010588584699e-48	1.60482788952328e-46	down	418	450	561	107	127	131	8.15475510994683	7.86987740811843	8.2669986589288	1.98035486394752	1.96072	2.15571228773471
CSPG5	259.679770758498	75.7577588038812	443.601782713114	2.53720293603831	1.00840141450228e-47	1.6680333373464e-46	up	50	75	98	420	485	498	3.15318568534909	4.23995860976761	4.66827016438067	25.1277401483006	24.2046655624615	26.4907189170006
LOC100513601	1319.58348054068	626.711001564137	2012.45595951722	1.6841007143203	1.09984372372413e-47	1.81708081548931e-46	up	562	519	728	1764	2529	2100	50.8696939379491	42.112495602294	49.7742302596341	151.476753915894	181.154632451648	160.334493297266
PPP1R3B	363.767540746018	577.349475336634	150.185606155402	-1.94213	1.35314971479013e-47	2.23015474812137e-46	down	449	564	663	141	181	154	11.5494359652918	13.0051195844642	12.8818526409064	3.44078983758034	3.68443428508677	3.34133496183138
MYEF2	965.23770809735	1517.75613094804	412.719285246658	-1.87908	2.08099763575701e-47	3.42144194115938e-46	down	1414	1348	1583	440	382	476	18.6536976040577	15.941391460356	15.7741803405382	5.50671752186163	3.98801415693888	5.29672389913945
CERS1	178.507414733505	36.5728460043708	320.44198346264	3.13829152163804	2.31815514420812e-47	3.80675791012051e-46	up	31	37	37	283	388	346	1.8919960604896	2.02432887396457	1.70573131317878	16.3858724291458	18.7399343576212	17.8122791443586
BST2	624.311601188924	277.567363514407	971.055838863441	1.80671793640139	2.95678193219396e-47	4.84962170470944e-46	up	212	294	297	921	1207	951	54.1540155479751	67.3229203256088	57.3062008822507	223.192211019499	243.994412043732	204.909
PIK3C2B	307.046879614981	113.736489308801	500.357269921161	2.13070842015361	3.20676766071609e-47	5.25330360033213e-46	up	83	112	137	493	545	543	1.16707199856723	1.41175193343347	1.45509211766627	6.57644323776188	6.06448414358903	6.44027253938699
FAM13C	177.909258485705	34.5940405478499	321.22447642356	3.19713368649538	3.88290225198453e-47	6.35328783636988e-46	up	20	39	43	331	351	332	0.597358496817173	1.04421630083692	0.970116451470578	9.37902392025415	8.29640552492129	8.36426903400807
COL5A1	43762.9386410259	23387.3454351565	64138.5318468953	1.45557596141837	4.05996117280685e-47	6.63501106570369e-46	up	22370	20273	24188	64967	77129	60833	519.479128562695	422.027694422099	424.279885809575	1431.26328825425	1417.41696215418	1191.58825362324
HMGB1	11485.9925720115	15750.4179166206	7221.56722740233	-1.12518	5.31610001988556e-47	8.65664814016575e-46	down	12543	14880	18284	7251	7214	8308	380.21125606682	404.340543517507	418.644243981439	208.51920125532	173.052346064656	212.424642144203
SMOC2	137.546824492187	13.191200567059	261.902448417316	4.31604473506573	5.72526187981599e-47	9.31176863395431e-46	up	12	11	15	244	275	309	0.429853401517442	0.35322596359314	0.405864199653069	8.29189030208892	7.79560133478686	9.33646472992756
DIAPH3	739.622	1083.48832984913	395.754731407072	-1.45379	6.00878897388969e-47	9.76123102484805e-46	down	921	985	1224	422	428	398	20.0527812515712	19.2252514303452	20.1301387355079	8.71669874929001	7.37456759768855	7.30942001267768
MSTRG.14366	6239.00243155424	8601.61845013568	3876.3864129728	-1.14946	6.71674177870197e-47	1.08982742201683e-45	down	7631	8196	8836	3793	4621	3858	247.190783206252	237.998150102469	216.200598234089	116.562341408192	118.458054108274	105.413905308914
BOC	426.814782444717	183.221490742466	670.408074146969	1.87786979737734	1.6500261626261e-46	2.67088163490799e-45	up	168	171	185	671	775	674	1.33226815543851	1.21562406129146	1.10816507323835	5.04811785614064	4.86364506486895	4.50844859138622
LRRC39	160.500604735515	14.7635848855308	306.237624585499	4.44030639647524	1.82853342559095e-46	2.95631022446614e-45	up	20	13	7	298	317	352	1.3003509318227	0.757695558614905	0.343778713249196	18.3810976194457	16.3105139316566	19.3044796977713
MSTRG.19448	163.804765470119	298.158224899801	29.4513060404375	-3.3417	1.94721041359328e-46	3.14444417976577e-45	down	224	299	344	26	27	40	32.1294700900075	38.4456797953771	37.2704255214816	3.53796467492898	3.06476454196519	4.8394989013866
MTMR4	1164.44300747399	1629.60062167347	699.285393274508	-1.22131	2.43944436414971e-46	3.93465302720565e-45	down	1357	1525	1828	723	723	759	29.6783782105675	29.8986082437372	30.198604398758	15.0011037446192	12.5134314955114	14.0018994007975
KIAA0232	2034.80954297937	1241.02531991541	2828.59376604333	1.18648773413332	3.67465534386233e-46	5.91293357520664e-45	up	912	1229	1478	2848	3132	2956	17.5859504136782	21.2443623621293	21.5276093603637	52.0997441763013	47.7936903041323	48.0795390642718
GALNT10	715.360576870539	392.824368568194	1037.89678517288	1.40074684066387	4.40264821080587e-46	7.06762783026297e-45	up	318	366	455	1010	1215	1060	6.93150630455866	7.1515865624617	7.49139	20.8855769225609	20.9582292383189	19.4890750340835
SAPCD2	409.614593464952	636.535882658414	182.69330427149	-1.8023	4.5408422959457e-46	7.28087649740256e-45	down	535	579	727	196	197	183	14.074762742582	13.6548418999034	14.4468138109515	4.8917918815226	4.10139249718598	4.06090893107529
GAS7	962.637022801832	552.84548891602	1372.42855668764	1.31145731941058	4.77578077858249e-46	7.63956367604542e-45	up	449	534	616	1435	1540	1358	5.4104822370974	5.76835132219458	5.60687289354413	16.4046185186377	14.685480507426	13.8030246735577
FMNL3	1844.20414040892	1187.29311216341	2501.11516865443	1.07612582652523	6.01975028492162e-46	9.60687143475108e-45	up	1001	1150	1269	2468	2915	2530	24.9030128690406	25.6469938448938	23.8467831104858	58.248878867943	57.389729848332	53.0912800551852
KLF5	1111.64117658881	392.057353894948	1831.22499928267	2.22061808312987	7.4835372294589e-46	1.19149479752872e-44	up	238	452	460	1715	2350	1747	23.6279631980146	40.2261598618453	34.4951092308727	161.524368940923	184.626908097765	146.294194983024
H2AFZ	6162.62277153849	9339.80455957865	2985.44098349833	-1.64523	7.57946613573869e-46	1.20535673739929e-44	down	9161	8134	9304	2859	3028	3540	1340.79700813978	1067.1983099684	1028.5850669301	396.971112427636	350.714583867832	437.027001917222
ELK3	3969.35437886839	5298.10222277553	2640.60653496126	-1.00394	7.78492060894303e-46	1.23658370934344e-44	down	4653	4995	5570	2529	2970	2855	151.624677428902	145.912716076675	137.101560098636	78.1826283804395	76.5898276958859	78.4743649345991
CEP72	177.95955999328	319.819221187417	36.0998987991421	-3.14539	9.14939989627461e-46	1.44993461992594e-44	down	308	278	327	37	40	37	10.6013874152021	8.57783319530254	8.50178476297745	1.20819855797595	1.08955657588579	1.07423320617645
PI16	131.217795262759	11.7601444554651	250.675446070054	4.44813368489963	9.26344180756454e-46	1.4656882954292e-44	up	13	10	10	258	268	265	0.963220296429452	0.664206443811503	0.55967078481944	18.1353766078474	15.7142939481679	16.5620086316261
EPS8	1892.02543052955	1212.52554140271	2571.52531965639	1.08578622119285	1.18767648585164e-45	1.87341498586133e-44	up	1067	1083	1343	2516	2826	2786	31.4490210030966	28.6148833252097	29.8998553942746	70.3522429121847	65.9162776530101	69.2641777562618
RGS16	182.058974467744	28.7925036385696	335.325445296918	3.56529572202117	1.27037869149262e-45	2.00154566259852e-44	up	34	19	28	375	341	339	1.73636526897748	0.869834414005337	1.08011642141043	18.1684568181975	13.7814323679359	14.6031562272475
ADPRHL1	327.156510442828	101.391037704711	552.921983180945	2.44861872477146	1.51399414415569e-45	2.38261323820427e-44	up	86	92	115	483	739	537	7.6523065207732	7.33841968696946	7.72933465153606	40.7723400077563	52.0375	40.3044549160538
EYA4	1251.11600054714	803.745805076197	1698.48619601808	1.08009202494194	1.83950997822102e-45	2.89153955767298e-44	up	665	772	884	1655	1903	1813	4.76846609249615	4.96243881974445	4.78806108778684	11.2584771707409	10.7987539919807	10.9657847662191
PTP4A3	550.412988811294	270.845722190886	829.980255431702	1.61713141355406	2.13242785113026e-45	3.34810871730002e-44	up	231	247	304	769	995	867	7.29060012606075	6.98826014750285	7.24728343626069	23.0251378288576	24.8514758600429	23.0810337556373
NUP62CL	347.237047828802	574.509769889445	119.96432576816	-2.26209	3.94024244009406e-45	6.17940904936089e-44	down	393	602	685	123	136	120	10.1819330313472	13.9815393344786	13.405364324293	3.02320360815594	2.78839567232675	2.62242931921291
TUBA1A	15091.5	9669.40386295881	20513.6052410012	1.08486694992933	7.72270288539239e-45	1.2083497253473e-43	up	7226	9583	11343	18690	23783	22533	482.701091536976	573.855599229923	572.345957697009	1184.44316178475	1257.25903510686	1269.65053546085
RIPOR1	2051.19994287367	1250.14215302104	2852.25773272629	1.19001140184457	7.77718464373369e-45	1.21547562759594e-43	up	1032	1162	1424	2840	3451	2738	24.3549880200941	24.5830159389656	25.3844978330465	63.5844857109076	64.451197071896	54.5037679082555
ECM2	610.14265010915	307.482208136279	912.803092082021	1.56690958594226	8.1997975980449e-45	1.27858541216303e-43	up	227	317	350	897	987	1000	8.8343356615811	11.0593120681615	10.2888408045195	33.1180747509508	30.3978590941679	32.8271287818734
MAFB	509.574609274281	166.859359299351	852.289859249211	2.34310355248976	9.45009754049593e-45	1.47185539814574e-43	up	94	182	218	813	966	918	3.77902752677009	6.55910225394547	6.62001631116606	31.0075424738955	30.7331541267859	31.1300445910015
RPS3A	29927.1937755775	40150.0359934755	19704.3515576794	-1.02682	1.01456799989973e-44	1.57838456460374e-43	down	34527	36437	44888	17722	22235	22468	5476.41630669436	5180.85019134966	5377.96820115152	2666.70479788041	2790.95317186291	3005.98552650735
ETV1	2788.17855872093	3757.12835363792	1819.22876380393	-1.04709	1.36712559868472e-44	2.12443505889327e-43	down	2926	3682	4295	1869	1894	1975	61.9472814063694	69.879940403163	68.6849303785794	37.5389249784954	31.7326038847813	35.2695476643522
RGS14	155.015929035509	4.48483976374991	305.547018307268	5.98992540086927	1.37760802802748e-44	2.13828040606047e-43	up	0	6	8	287	361	320	0	0.21642549788619	0.243151366336894	10.9557688277864	11.4953280855087	10.8610347025809
CITED2	3107.71702180524	4202.2069435408	2013.22710006968	-1.06205	1.39039878419336e-44	2.15567300669066e-43	down	3279	4010	4923	2042	2357	1967	186.055715058799	203.970228488289	210.999680649721	109.921320183683	105.837357092604	94.1436035400904
TMEM176A	233.691	66.6029601185856	400.779539800014	2.59226395726667	1.59632501555044e-44	2.47212200870607e-43	up	55	66	71	341	487	445	4.82157757143386	5.18670103867355	4.70148637239935	28.3599491397418	33.785724451874	32.9057155779611
FMOD	26316.9897818657	35313.5541667549	17320.4253969765	-1.0278	1.80834658841613e-44	2.79727969996519e-43	down	26319	35358	41097	17022	20349	17441	1122.60503587239	1351.96704382641	1324.09177106619	688.799444322241	686.876217484209	627.500164340748
PANX2	469.390380982845	714.018308520059	224.762453445632	-1.66819	1.87560157599068e-44	2.89801757144833e-43	down	558	729	779	225	246	239	24.9230522310074	29.1887413873129	26.2817845340592	9.53397802778107	8.6952073241479	9.00429654385445
SMAD6	301.320731925475	493.527957597072	109.113506253878	-2.1762	3.28582132395154e-44	5.06545493670852e-43	down	420	479	521	115	133	97	9.01366604063007	9.21527920396936	8.44578964188483	2.34139460396964	2.25881997506808	1.75593634029346
PDE3A	244.235086581732	76.7382837025558	411.731889460909	2.42044717583649	3.44266183381866e-44	5.29523449710773e-43	up	66	61	96	427	459	414	2.89853497790769	2.40151474071074	3.18460965311811	17.7904562051258	15.9523658563912	15.3362722992637
ID2	731.518343753958	1088.77427249445	374.262415013464	-1.54133	3.81146395104109e-44	5.85587292003454e-43	down	796	1103	1273	352	430	403	0	0	0	0	0	0
PPP1R13B	253.890693877579	80.7065066012697	427.074881153889	2.39612308058064	4.26604531571854e-44	6.54688692526241e-43	up	57	81	98	423	515	414	1.12945792077971	1.43880199168529	1.46680249354378	7.95170330128786	8.07570106686239	6.9195906103302
TP63	147.937230184261	7.51820644626396	288.356253922258	5.36160861920014	4.65924703393965e-44	7.14225275315416e-43	up	13	3	4	276	356	282	0.249934963456888	0.0517041887127686	0.0580890156365096	5.03404789947774	5.41640917844891	4.57317298932932
ZNHIT1	1255.47924687963	1775.31234028722	735.646153472043	-1.26965	6.12617269417609e-44	9.38035699580093e-43	down	1509	1650	1963	650	859	824	146.399630467309	143.501188054339	143.853821824725	59.8258251397129	65.9510493970875	67.4314987037727
SPARCL1	1115.63573567514	499.405961672198	1731.86550967808	1.78940901519176	1.35603414923606e-43	2.07168498058007e-42	up	316	511	645	1709	1922	1843	12.1387082028814	17.5965327012705	18.7152428915776	62.2804944393821	58.4274	59.7166702898338
GDNF	384.675894850459	604.726242645107	164.625547055812	-1.87689	1.56174662703916e-43	2.38328494813147e-42	down	476	549	736	148	194	180	12.0552623223439	12.4641557857089	14.0798455501579	3.5559531268167	3.88820583821791	3.84527210332045
RXRG	137.588756514819	20.1353032526973	255.04220977694	3.64965461844888	1.84498498780684e-43	2.80293417644799e-42	up	12	24	23	237	298	273	0.527685929393429	0.94607664453151	0.763963250857819	9.88706100516066	10.3702287850592	10.1260898071784
KSR1	516.890469893878	210.55806235956	823.222877428196	1.97396717370951	2.62318408194077e-43	3.97187460602992e-42	up	207	186	206	889	905	802	1.30294911351012	1.04952035313829	0.979432912461969	5.3086423841988	4.50799571173806	4.25810471492474
GUCY1A3	422.377303960407	197.965737938432	646.788869982382	1.70610499376658	2.62902292202354e-43	3.97628750508945e-42	up	158	189	227	656	680	705	3.33471706857742	3.57589305148954	3.61891286819647	13.1350080948505	11.3576537326322	12.5509292740568
CLDN6	219.131697244195	370.51038889922	67.7530055891693	-2.44747	2.88876003833817e-43	4.36427447125379e-42	down	317	351	399	64	87	64	24.3063291968409	24.1261509911748	23.1091181577394	4.65548237935913	5.27906697288476	4.13928135376607
TRIM14	704.382629990964	1041.58257635431	367.182683627618	-1.50429	2.96618934159818e-43	4.47627929830304e-42	down	853	1017	1138	388	431	341	13.9900217956253	14.9524075042557	14.0981454262624	6.03706268658583	5.59402542416573	4.71746404421535
PLCXD3	144.021699780954	14.6465411862079	273.397	4.18295813960572	3.13434765875708e-43	4.72480322795121e-42	up	5	19	20	288	325	251	0.0375900608322866	0.128049367273383	0.113575166981105	2.05409304386902	1.93358910773052	1.59170142644935
HDAC9	265.53408426359	98.8254465937485	432.242721933432	2.13314326601565	3.34982804392294e-43	5.04403232704542e-42	up	86	94	104	433	466	466	0.305486469007196	0.299324449694945	0.279046918425742	1.45917044201201	1.30995763324503	1.39625359374228
RUSC2	1548.92834147868	902.774455444285	2195.08222751308	1.2828486884112	4.32014954492955e-43	6.49790634539901e-42	up	793	791	1020	2121	2668	2165	16.9413629615229	15.1485984945665	16.4598432756404	42.9873257323274	45.1064648038686	39.0137700882865
CDCA2	617.141098130721	922.657051958464	311.625144302978	-1.56755	5.04228451620183e-43	7.57568426152445e-42	down	786	832	1048	343	320	318	12.3591648207593	11.7276424260911	12.4473879281327	5.11664513947732	3.98193679330065	4.21772789267877
DUSP10	539.397494721705	889.650395103433	189.144594339976	-2.23557	6.12124928457644e-43	9.18660336891676e-42	down	554	946	1119	186	212	200	17.8397956238205	27.3081360635482	27.2182726798878	5.68221489330907	5.40248757418498	5.43244033902107
TSPAN12	1016.73273280952	1472.95340070982	560.512064909227	-1.39391	6.30835050729361e-43	9.45696161495824e-42	down	1234	1458	1548	559	563	646	44.0643997202306	46.6714220925936	41.7536089055448	18.9369096141192	15.909586753027	19.4576360737648
CCNF	1443.90294425891	2038.40541753623	849.400470981594	-1.26217	8.51117455805659e-43	1.27452026944819e-41	down	1854	1772	2233	845	938	901	65.7390774201108	56.3246373729391	59.8071300199073	28.4246538056583	26.3205232791838	26.9478130566156
PTPRM	1091.55377497293	543.396055400278	1639.71149454557	1.58988634761562	9.29768746579362e-43	1.39076629782614e-41	up	364	574	653	1635	1884	1666	8.16243298378192	11.538542367166	11.0606790465024	34.7824846266199	33.4331232372328	31.5121548429816
NRG1	140.164937308006	21.1116649122955	259.218209703716	3.61995599494297	1.00118680927665e-42	1.4959491259049e-41	up	21	13	27	258	303	259	0.151595208917878	0.0841260204262316	0.147224575047734	1.76689396353975	1.73095833933283	1.57706939947824
IGF2BP3	695.382183768166	1011.19496249732	379.569405039014	-1.41378	1.0413196774776e-42	1.55420676780054e-41	down	875	933	1105	391	393	413	20.5184736384178	19.6127933785828	19.5726504368594	8.69837956844173	7.29301914699377	8.16905667442542
SHCBP1	950.689913993265	1377.99366951805	523.386158468484	-1.3973	1.04466076566397e-42	1.55748381915932e-41	down	1159	1342	1468	557	519	572	53.5372488910144	55.5707095368257	51.2211157129563	24.4091361335618	18.9722036624803	22.2870969893758
FBXO10	747.94002701386	348.224035102609	1147.65601892511	1.71531923378872	1.09901514547114e-42	1.63672606056638e-41	up	230	361	431	1133	1321	1176	6.72386775226884	9.46061437555869	9.5174140013173	31.4228691338035	30.5613088845958	28.9990324868042
PBK	980.193930721762	1491.39402487535	468.993836568176	-1.66768	1.22415983200582e-42	1.82110516802878e-41	down	1402	1390	1461	445	490	547	84.5456903063566	75.1413637333863	66.5493841555983	25.4582221418515	23.3839216182067	27.8237490053559
CENPE	1118.16281639356	1594.46225324728	641.86337953984	-1.31436	1.27017739450217e-42	1.88749748995038e-41	down	1298	1461	1866	694	650	677	20.2003471702414	20.3823928822161	21.9354296077003	10.2463269896225	8.00525744909586	8.88705093891339
RAB40B	268.825765005807	82.857453620607	454.794076391008	2.46964013902652	1.3248881808087e-42	1.96664897319388e-41	up	86	68	81	414	523	504	3.0838553881034	2.18587477097462	2.19397126979653	14.0838209175057	14.841406068961	15.2444215393678
ZBED2	422.809167100097	639.548160867172	206.070173333021	-1.63512	1.57774081373236e-42	2.3368781965489e-41	down	505	618	732	209	230	212	33.7342999205886	37.0074882942807	36.9353117371251	13.2449770365443	12.1586670342084	11.9454095556606
SMURF1	1413.43613426704	928.632424535754	1898.23984399833	1.03045546407612	1.9911155109835e-42	2.93956186395152e-41	up	743	875	1076	1866	2173	1965	14.457954617962	15.2632461508539	15.815418150947	34.4472282526612	33.4622835925161	32.2526540281907
DBF4	611.69480489852	888.150935859191	335.238673937848	-1.40535	1.99112780517714e-42	2.93956186395152e-41	down	725	833	1014	313	374	374	30.3079801539829	31.2165425843232	32.0189662782877	12.4133192559158	12.3728114743184	13.1878940564801
VGF	536.504872890798	191.56443777973	881.445308001865	2.21176121770662	1.99931075735477e-42	2.94844125463696e-41	up	206	161	173	899	998	888	9.70297079631545	6.79804745000599	6.1550838145545	40.1718465903349	37.2002493509576	35.2805485862756
SMARCA1	691.030125740138	391.710250538467	990.350000941809	1.33574255742383	2.40654394236156e-42	3.5451547111907e-41	up	305	377	456	984	1085	1060	9.4041767378394	10.4203691630308	10.6202844749725	28.7833037919368	26.474543911649	27.5684067728966
ARL6IP1	3751.01558902372	5018.87419026349	2483.15698778395	-1.01595	2.91125904876125e-42	4.2840248145029e-41	down	3862	4845	5888	2575	2597	2659	148.73040960857	167.263853345879	171.279611819651	94.078273303685	79.1475106471012	86.3755253206268
C4A	132.05785990792	21.5417791555728	242.573940660268	3.48242221949242	3.76625181382114e-42	5.5242422775109e-41	up	16	20	27	232	283	253	0.405369428672219	0.454236278995906	0.516707943926819	5.57626744598619	5.67407734489514	5.40675127307913
MYL5	147.027973411779	20.1059684025757	273.949978420982	3.73789033451704	3.85788599570541e-42	5.65255128056103e-41	up	8	26	26	270	324	273	0.374872724831883	1.09216439847068	0.920274881008839	12.0027903387881	12.0148034877728	10.790494875255
GYG1	2140.88298158619	1285.95736668761	2995.80859648477	1.21881537940403	3.88082954333624e-42	5.68004728748577e-41	up	962	1267	1516	2747	3304	3432	67.5712429782544	79.7782053498038	80.4333952068241	183.050152556651	183.655813524945	203.338200029743
P2RX5	990.971091327267	565.663550834852	1416.27863181968	1.32724876364854	4.49788444645189e-42	6.56903703742281e-41	up	521	500	601	1398	1563	1515	17.8293902262451	15.3387363654914	15.5354416163173	45.3869018428801	42.3287604496859	43.7316898811858
FAU	2200.4352984491	3105.82507172399	1295.04552517421	-1.26105	5.03544187693126e-42	7.33836047166499e-41	down	2632	2994	3318	1116	1492	1500	445.437631703805	454.227712753424	424.158100431873	179.180116288267	199.824000113871	214.129813363151
P3H2	1182.95452974603	728.171559976929	1637.73749951512	1.16785842228558	6.73272989354019e-42	9.79090142914074e-41	up	566	700	850	1583	1930	1672	21.7054416686764	24.0641789187485	24.6218956318443	57.591409944339	58.5716301008877	54.0845635164857
FAM13B	1070.80043630266	647.881894322794	1493.71897828253	1.20445860517108	6.77701598877426e-42	9.84477418796619e-41	up	526	620	729	1522	1551	1639	12.0791218022818	12.7632747322446	12.6452525913727	33.1580413475463	28.1863746362588	31.7477849457213
CXH4orf3	1093.80762504145	1553.80818197573	633.807068107171	-1.29299	7.08800741386481e-42	1.02855535545699e-40	down	1292	1463	1735	568	695	744	115.86956086172	117.617511127703	117.532152680424	48.3258813161138	49.3252684683366	56.281367696954
MYLK	1149.28018742132	612.997973585901	1685.56240125675	1.45573172219374	8.36953736980671e-42	1.21322600871281e-40	up	425	623	746	1686	1797	1839	6.27005141877415	8.23931355488316	8.31326000951797	23.5974102242786	20.9801242166694	22.8848864215528
VASH1	1078.25251623069	655.074	1501.43076423187	1.19651239480953	8.64449483774094e-42	1.2517486294863e-40	up	530	646	717	1518	1574	1646	7.93498087548533	8.67008478470867	8.10848158214583	21.5608752230677	18.6488711609881	20.7866596621938
DACT1	1037.4913637434	602.262591051346	1472.72013643545	1.28817597852706	1.54952147865641e-41	2.23423579483469e-40	up	447	622	681	1474	1682	1500	16.6186550281946	20.730011644084	19.1243122380652	51.9888765984641	49.4871162347774	47.0396918971653
NCOA1	1315.91656616552	851.953209759181	1779.87992257185	1.06437576265664	1.89006794904802e-41	2.72237859144131e-40	up	732	787	937	1714	2052	1867	11.5781292824308	11.1589378203367	11.1948239589155	25.7195124145483	25.6851718500783	24.9090113952146
NANOS1	223.136951120811	59.2153663689506	387.058535872672	2.6937978776055	2.58005414910209e-41	3.70835055658998e-40	up	36	61	78	357	481	390	2.58863745858474	3.93205312843835	4.2365632766738	24.3535090404102	27.3710597472749	23.6547410059999
KLF4	1876.58896881463	2576.25169770006	1176.9262399292	-1.13066	2.58618640604499e-41	3.71323934139321e-40	down	1970	2593	2914	1186	1376	1160	87.7314466581644	103.517170600938	98.0232225883267	50.1069944667992	48.493698084263	43.5744499514662
BTG3	1290.34372841965	1834.56297766915	746.124479170151	-1.29873	3.05690054436326e-41	4.38445956769063e-40	down	1344	1901	2091	723	823	813	115.447579555153	146.38227480298	135.671916621963	58.9180630070467	55.9452481190763	58.906194727531
TULP4	663.539606810439	380.641868368067	946.437345252811	1.31523063410273	3.98672517611532e-41	5.70005280963618e-40	up	315	372	411	943	1054	994	3.79778557677952	4.02053306926989	3.74293317133122	10.7858947890414	10.0563019192772	10.1086027808188
BCAR3	1250.62681532869	1739.32082181876	761.932808838618	-1.18962	4.2099125700628e-41	6.01283416125461e-40	down	1554	1559	1888	748	872	790	23.4538821653801	21.0926259604539	21.523657792008	10.7100111307019	10.4149698034003	10.0571673202665
AFAP1L1	923.792531978091	429.372714465634	1418.21234949055	1.72660229073381	4.33977903426007e-41	6.19181275223864e-40	up	407	352	473	1245	1780	1480	20.8321098643595	16.1511080748989	18.2873321472899	60.4550798858787	72.1002309964259	63.8977290217974
LGALS3BP	6162.77044671535	3262.63216037747	9062.90873305322	1.47438790078274	4.60299000900739e-41	6.56046699711463e-40	up	2752	3344	3268	8371	11932	8486	172.75266851498	188.175645966983	154.956124884411	498.515053301582	592.744298878609	449.328765312765
OPTN	1740.55880383877	1146.17515124186	2334.94245643568	1.02654367291466	4.68575072955473e-41	6.67142959892729e-40	up	918	1117	1283	2169	2721	2507	49.0872027059385	53.5426161675675	51.8206222170079	110.029655886151	115.141517880738	113.074531382136
COQ8A	372.319483827471	145.049586879972	599.58938077497	2.05039010859535	4.77994848212318e-41	6.79842672713691e-40	up	134	116	168	534	733	636	6.11730686354051	4.74716436795881	5.79315454133986	23.1271078252482	26.4811748377054	24.4904882657218
KIF18A	421.889119147016	661.264255018282	182.513983275751	-1.85851	4.99585335582256e-41	7.09807921411906e-40	down	592	592	717	203	180	191	23.2650052281577	20.8556613462901	21.2838881287613	7.56836529473954	5.59798536331295	6.33139887602105
REXO5	806.989419300881	1135.14763626695	478.831202334807	-1.24529	5.3485269091234e-41	7.59122342206167e-40	down	971	1032	1274	488	525	499	11.4835282797385	10.9409900561366	11.380881632757	5.4752069135347	4.91352560445981	4.97784672306681
PNKD	1392.69948094839	787.736218007647	1997.66274388914	1.34575202411283	7.63460198505207e-41	1.08020481988297e-39	up	725	740	786	1860	2361	2109	25.6204505809446	23.4423576855483	20.9807817894854	62.3571561866767	66.0271496688198	62.8651847607263
KIAA1217	897.831564037786	391.324438546647	1404.33868952892	1.8383167857212	7.87245656904978e-41	1.11270054022214e-39	up	245	408	500	1436	1611	1391	4.30554871467526	6.42751942446853	6.63716770711536	23.9409545855118	22.4045264628614	20.6193235190967
CIC	2457.86424126247	1612.66142090787	3303.06706161707	1.03527226688296	8.43906899547441e-41	1.19031142252558e-39	up	1404	1480	1760	3373	3813	3254	22.9167362807796	21.6554985440269	21.6994482486605	52.230790681958	49.2527257512491	44.8010371044678
ATP11B	2783.21679831489	3747.25747267592	1819.17612395386	-1.04228	9.1865854483534e-41	1.29440416933949e-39	down	3272	3524	3976	1839	1894	2007	54.7501338704754	52.8601756404906	50.253767976618	29.1929658713853	25.0801235070714	28.3272309084391
PER2	419.633383689006	165.169762527759	674.097004850252	2.02524287117288	9.87553122222339e-41	1.39003724667258e-39	up	109	192	180	653	775	705	1.94943524184528	3.07825331200917	2.43167306507757	11.0794983259116	10.9688683310359	10.6354603249284
GMPR	656.325135298493	357.398842981584	955.251427615402	1.41965908498608	1.23864505504686e-40	1.74166047709123e-39	up	310	315	407	902	1129	995	6.99869446407522	6.3750956614192	6.94064950918576	19.3190816469549	20.1709841520016	18.9479958537842
LOC100154081	891.587882543742	1300.91838314414	482.25738194334	-1.4304	1.24753694370034e-40	1.75235122143528e-39	down	1180	1188	1362	461	510	553	79.0181831334698	71.3152295980211	68.8925887103204	29.2867080378439	27.0266995854204	31.2359719039754
HMGB2	3605.08143386985	5416.59716132253	1793.56570641718	-1.59514	1.26073076919228e-40	1.76905637447961e-39	down	3516	5493	6933	1782	1896	1985	385.535654037522	539.940732988101	574.231808012299	185.373641208199	164.524969827297	183.595085582979
CHST2	443.192869879104	162.564	723.821346423407	2.1444319412486	1.43645290182257e-40	2.01355155732798e-39	up	98	166	217	698	785	805	3.95733204538892	6.00904305705916	6.61891058386655	26.7396943490516	25.0855645169833	27.4193500699454
BCL9L	1115.00917607122	654.253794402152	1575.76455774029	1.26980438108043	2.86891352384033e-40	4.01323222054084e-39	up	558	635	689	1619	1841	1521	9.46350882922995	9.65411637499913	8.82648075759585	26.0489031699004	24.7086823932095	21.7586560219681
PJA1	1084.49	684.556586153209	1484.42205238278	1.11529373833128	3.42132374767125e-40	4.78106258962857e-39	up	556	628	802	1486	1604	1598	17.9806040512091	18.2058072925505	19.5908923592171	45.5903467474941	41.0498576767281	43.5904267510633
DIP2C	1955.9887756746	1273.44595982234	2638.53159152686	1.04897581121922	3.57287146220088e-40	4.98771388824901e-39	up	975	1191	1546	2620	2881	2835	15.4234770299776	16.8892454957771	18.4730042022742	39.3190998284844	36.0660631978087	37.8281931913049
ITPKB	620.311358032749	322.784577640679	917.83813842482	1.50511229264824	4.14761695392835e-40	5.78411771513474e-39	up	257	287	396	871	1100	937	5.36853765333657	5.37434557576345	6.2483943381566	17.2609873807389	18.1841653187555	16.5100097915003
RIMKLB	1565.97119847985	2142.39542604396	989.54697091575	-1.11543	5.61923775473519e-40	7.82835817122278e-39	down	1768	1939	2503	1051	1037	1031	21.1050358745795	20.7492524570533	22.5691419346813	11.9023070546687	9.7962620996633	10.3811952444439
PTPRD	371.664594816942	139.541510546707	603.787679087176	2.10382779883272	6.3040250700875e-40	8.77337040716272e-39	up	90	141	180	576	636	696	0.927586939730876	1.30272287790732	1.40131246447651	5.63195529852052	5.18736774406821	6.05070828264485
SETD1B	774.21886583795	442.674645483008	1105.76308619289	1.32120030589424	6.59158415828182e-40	9.16418914112044e-39	up	367	420	492	1119	1300	1078	5.83397043218623	5.98505659578057	5.90763461260311	16.8753522099562	16.3538239229286	14.4544569535185
ADAMTSL1	151.899676995508	33.8955572378154	269.903796753201	2.99254288647757	7.89446640541791e-40	1.09531693586191e-38	up	27	34	37	290	274	286	0.360899945536643	0.407401647662295	0.37357270798183	3.67744046168418	2.89835395052547	3.22458586034428
NCAM1	6645.69348849431	4355.66218344999	8935.72479353862	1.03639814206647	7.97047038661865e-40	1.10473482004948e-38	up	3427	4105	5125	8718	10930	8658	50.3572279745865	54.0731517704287	56.8842380008566	121.531588802796	127.100037495618	107.312460398802
CORO2A	195.077818820178	344.179889594797	45.9757480455588	-2.90339	8.06263378562543e-40	1.11637099371842e-38	down	345	275	362	49	50	46	10.3771445199845	7.41501912548333	8.22465528504163	1.39823268498868	1.19016337106819	1.16708224332998
OSGIN2	884.966555630883	454.46791222472	1315.46519903704	1.53197282359961	8.25557966222408e-40	1.1419238725052e-38	up	337	473	510	1179	1433	1553	15.0422434215131	18.9262539864512	17.1950424271865	49.9253498100325	50.6182011924682	58.4707988052567
CRIM1	2936.26109754374	3962.84845310153	1909.67374198595	-1.05256	9.77706063298724e-40	1.35100298197894e-38	down	3559	3615	4202	1924	2190	1923	81.646795588774	74.3430320879747	72.8144492130942	41.8736505269848	39.7587825236105	37.2113392380822
EIF4EBP1	3842.23211768926	5219.6681829336	2464.79605244492	-1.08186	9.85356409699233e-40	1.36019199011984e-38	down	4360	5062	5627	2166	2977	2680	927.821690455786	965.652756192577	904.493210432998	437.281479844429	501.342673103384	481.058270670281
PLK4	778.718895663035	1123.52106151975	433.916729806318	-1.37362	1.056696328336e-39	1.45719066697613e-38	down	962	1000	1285	466	449	452	18.9848602233463	17.6910310048752	19.1551617561571	8.72454623580825	7.01223526799657	7.52411849594485
TSPAN15	939.762891017247	1324.88161352318	554.644168511318	-1.25534	1.15790505151562e-39	1.59514032274143e-38	down	1146	1194	1482	516	609	630	61.1828600428333	57.1439550407057	59.7645597577901	26.1348167006239	25.7300277938684	28.3707336280602
HMGN1	5656.84891406482	7678.42609463163	3635.27173349801	-1.07907	1.20224501194104e-39	1.65454710803263e-38	down	5748	7740	8840	3545	3791	4144	537.768422274803	649.142897672222	624.713896248072	314.643943725986	280.679133822057	327.026648807032
EXT1	1237.60842845888	772.333964021622	1702.88289289614	1.1388229610534	1.22205625271712e-39	1.68011110901868e-38	up	594	746	906	1707	1973	1705	23.5951213664624	26.5641185509757	27.1840607704265	64.3270879530339	62.0212709471057	57.1274729990376
MSTRG.161	215.740985211986	368.353016556077	63.1289538678961	-2.53842	1.26270530734184e-39	1.73424283474011e-38	down	319	362	376	48	78	75	13.3232618697723	13.5534314398845	11.8620046535387	1.9018914160012	2.57805565981599	2.64220192239283
SSBP4	1161.66772946448	688.373356737123	1634.96210219183	1.24531173296517	1.44944913416765e-39	1.98871441748512e-38	up	525	640	843	1654	1892	1623	26.8718861886701	29.3656510452708	32.5924334041551	80.3154233985891	76.6368747445156	70.0716312178225
STAT6	1417.74258735904	945.428265481684	1890.05690923639	1.00098763087328	1.51124181562982e-39	2.06932074190521e-38	up	810	897	1015	1872	2125	1978	25.8273768878081	25.6394400318398	24.4462184098966	56.6272831280358	53.6206434621915	53.1993625200005
KCNT1	158.370146565284	35.4862651949964	281.254027935571	2.96741342064868	1.61849125245551e-39	2.21394623336394e-38	up	23	33	49	264	313	313	0.517203543225954	0.66522476229608	0.832300392808719	5.63199398378331	5.57000774111308	5.93694263717209
BIRC5	751.519152221321	1116.03522575383	387.003078688809	-1.53009	1.90757042612778e-39	2.60675729488035e-38	down	798	1136	1323	407	422	392	68.9377052394332	87.9737438652771	86.3304768429371	33.3559213032588	28.8498917624974	28.5643836992671
IRAK2	273.909245417221	444.302615542723	103.515875291718	-2.10186	1.97636422052847e-39	2.69805464924956e-38	down	334	434	526	91	115	122	14.9868011374669	17.4571369528529	17.8278341846205	3.87372217779642	4.08355231642328	4.61750280868978
FLRT3	394.747069556799	603.976894979023	185.517244134576	-1.70288	2.56825089145321e-39	3.50255841234597e-38	down	466	621	662	176	208	203	11.8173591263547	14.1171467402562	12.6806895637184	4.23420406588951	4.17422310712475	4.34225590913453
DNA2	637.419885371951	924.969664052534	349.870106691368	-1.40423	2.74837134877592e-39	3.74070122415477e-38	down	759	874	1043	372	353	377	17.9184442498935	18.4965515941813	18.5991542608385	8.33155496298275	6.59494282932283	7.50731664337761
PTK7	5373.67938914063	3515.40134120024	7231.95743708103	1.0415588572554	3.47152886556308e-39	4.71552227622989e-38	up	3217	3150	3713	7094	8384	7403	102.840571036083	90.270278852343	89.6579349858838	215.143982037035	212.100891508165	199.620908477758
BMPER	140.271806341843	29.4898041439506	251.053808539736	3.09192769321998	3.74440517016522e-39	5.0811054988759e-38	up	23	32	30	257	263	272	0.406025196480994	0.506402614440576	0.400033874020677	4.30410514731245	3.6741654031057	4.05022278963205
WEE1	882.299091493377	1326.42345676408	438.174726222671	-1.59904	3.97585543089851e-39	5.38980122571556e-38	down	1153	1181	1493	466	403	509	33.9178466893846	31.143661817345	33.1748629474857	13.0049738153778	9.38170596411937	12.6299493137066
MAST3	433.921406827588	209.099046379085	658.743767276091	1.65275542678398	5.25385598828689e-39	7.11520715863913e-38	up	163	198	247	661	780	643	1.74935566309653	1.90491899673707	2.00234002335633	6.73002333798881	6.62464971279231	5.82084913789456
PLEKHO1	859.93600909905	496.235069091499	1223.6369491066	1.30139497394356	5.55341102667983e-39	7.51340594326027e-38	up	384	497	558	1123	1455	1301	23.573454588348	27.3507479450638	25.8747742793764	65.4028032226325	70.6859022658921	67.3680789293369
FLCN	1729.58263743878	1005.64892058439	2453.51635429317	1.28920146926904	6.01566147834466e-39	8.13071064821594e-38	up	956	882	1036	2472	2736	2544	19.3192463684861	15.9779730906112	15.814024530182	47.3920347081461	43.754848797052	43.3644912225047
SSC5D	648.078875058932	352.73594763175	943.421802486114	1.41807020178184	6.83023354293332e-39	9.22251097152575e-38	up	272	360	390	982	1061	936	4.68113210541394	5.55399271638294	5.06987164764711	16.0331214044916	14.4502440876853	13.5875983916372
DONSON	1375.68882357435	1964.93308598623	786.444561162462	-1.32028	6.94276314219134e-39	9.36515381392615e-38	down	1833	1681	2122	790	859	835	66.2867677008095	54.4945288971045	57.9642366733085	27.102919086257	24.5830263659346	25.470396905538
PARD6G	462.569732175946	683.820760638853	241.31870371304	-1.50289	7.60002585992057e-39	1.0241580933334e-37	down	539	654	792	230	280	254	22.3747023953989	24.3370011332704	24.8338496823875	9.05776269192397	9.19823157992932	8.89379426069339
CDC45	777.418307416278	1105.65469148501	449.181923347551	-1.30102	9.60257902146953e-39	1.29273531638536e-37	down	839	1087	1290	442	483	494	25.4209942016307	29.5243895278306	29.523690585514	12.7050810527714	11.5812518827393	12.6253
TMEFF1	294.160482178081	501.999255246235	86.3217091099262	-2.54095	1.20084340250987e-38	1.61367869206476e-37	down	490	462	474	95	75	101	24.1471597711773	20.4095186825261	17.6440663164786	4.44138253885697	2.92488668052434	4.1983264900387
PDE2A	580.621205169367	208.693704521112	952.548705817622	2.18157908036596	1.20103172491692e-38	1.61367869206476e-37	up	118	215	287	913	1099	1003	3.29094334579591	5.37523765195767	6.04603503501724	24.1564869740958	24.2557047053194	23.5952287138842
YPEL3	633.186589383555	282.903194760279	983.46998400683	1.79402803381564	1.22831654807288e-38	1.64870879606584e-37	up	192	301	334	869	1223	1031	17.7680515927101	24.9704221831852	23.3472325346516	76.2926946219114	89.5659302004391	80.4789132009911
ADAMTS7	2632.10263816533	1715.16930822115	3549.03596810952	1.05012786702609	1.26905032825954e-38	1.70170387705571e-37	up	1491	1618	1823	3610	4162	3450	12.4021317036141	12.0647415941593	11.4539617463032	28.4872480619021	27.396720379291	24.2059789019214
CXCL16	450.786718466906	216.676241649544	684.897195284267	1.66295945451172	1.43690521688992e-38	1.92299214902089e-37	up	178	220	226	628	829	715	14.1329526595925	15.6587249052698	13.5541318251854	47.3039215294727	52.0889062395975	47.8854754144549
DUT	1674.20510615286	2251.23106155529	1097.17915075042	-1.03569	1.76391130688304e-38	2.35829911894678e-37	down	1984	2083	2404	1049	1248	1175	302.043656799589	284.274649927197	276.44763519036	151.505409587246	150.355889017125	150.886636715455
NNAT	578.943140247984	296.341141197011	861.545139298956	1.53537966311019	2.03560291294292e-38	2.71886962743467e-37	up	217	285	364	807	1025	898	12.5053985493704	14.7232428378217	15.8449017746659	44.1200441247761	46.7455	43.6514827079251
TBC1D10A	461.816223318167	234.729072567117	688.903374069217	1.55413115530056	2.0793209505687e-38	2.77453650293254e-37	up	188	237	253	668	814	699	12.663941134154	14.3113364417039	12.8730637263064	42.6886181028069	43.3923573596495	39.7166920394795
PTPN23	1012.93321240843	590.809978919519	1435.05644589734	1.27941313125486	2.10594518711035e-38	2.80730752050386e-37	up	448	617	647	1466	1643	1426	11.1985068922841	13.8257303812746	12.2162173888515	34.7648754527497	32.5010563630051	30.066750445033
COBL	626.459971607635	266.440184696397	986.479758518874	1.88445897845235	2.50257874008833e-38	3.33276818109511e-37	up	175	289	316	910	1249	972	4.46858708928028	6.61531962230375	6.09494266367313	22.0443942727464	25.2390161694309	20.9354983080894
PDLIM1	2396.1511846409	3255.0463461939	1537.25602308791	-1.08265	2.57757315571573e-38	3.42928201548599e-37	down	2463	3115	3908	1448	1837	1586	278.582072801675	315.840352937188	333.882512375118	155.375276810869	164.427977792338	151.313193200182
MFSD2A	440.748349668236	219.528525465973	661.968	1.58815452828984	3.29123363269229e-38	4.37020543981612e-37	up	164	213	263	642	769	684	10.2712200600115	11.9585521318244	12.4418310195698	38.1450171039148	38.1138070956269	36.1342585327084
PTPRU	445.770587184437	697.840504105605	193.70067026327	-1.84687	3.68564062059351e-38	4.8891371237278e-37	down	666	636	687	196	217	199	8.77154941491766	7.5089638322317	6.83453837504807	2.44896600421886	2.26172409510736	2.21075197351673
POLR2A	2810.26296767276	1868.46474591459	3752.06118943093	1.0061878379467	3.81038710125428e-38	5.04969136605794e-37	up	1610	1686	2096	3911	4269	3670	32.6419394358806	30.6428009856431	32.0990161345278	75.2250516287189	68.4942381093746	62.762611030962
AHCY	1962.52234987617	2636.0850217819	1288.95967797044	-1.03115	4.3770029654704e-38	5.78931024528221e-37	down	2346	2422	2804	1238	1439	1400	146.861121022157	135.917000492152	132.588911300902	73.5231449580178	71.2881641811466	73.9250669723052
NT5DC1	831.430196299904	1176.47290752292	486.387485076888	-1.27358	5.12316680738134e-38	6.76965005636192e-37	down	1043	1058	1284	483	519	534	46.7232531022576	42.486919498006	43.447436015459	20.526764279767	18.3989876569144	20.1778496312542
SP7	114.716539486208	218.438987644965	10.9940913274513	-4.30776	8.67149360937953e-38	1.1425028934761e-36	down	146	229	265	11	17	7	2.9465001718061	4.14295207042534	4.03970687137056	0.210606077733575	0.271506569292801	0.119161651821758
ARSB	1224.49549529157	762.459251005794	1686.53173957735	1.1425384897826	9.30013585426989e-38	1.22295887050781e-36	up	576	726	921	1686	1814	1826	13.5419379770707	15.3008574591411	16.3556696928514	37.6045596231782	33.7499726661798	36.2112877853726
ACSL3	2047.0230824486	1118.83184372723	2975.21432116997	1.40918047871208	9.8247216933734e-38	1.29069314845216e-36	up	772	1163	1336	2932	3041	3417	19.2797618897129	26.0366372269364	25.2023586642816	69.4661022869481	60.1005700834211	71.9803914613793
PLK1	1334.06696748067	1842.53586497804	825.598069983295	-1.15948	1.14521502403248e-37	1.50303944804726e-36	down	1428	1770	2158	880	920	805	50.0485428068941	55.6105650465275	57.130106584067	29.2597426392853	25.5169558929635	23.7981923268951
SFRP5	111.850628207345	211.565452974472	12.1358034402174	-4.10666	1.16998986495862e-37	1.53407446420852e-36	down	173	207	231	5	16	18	20.169554363623	21.6342257310081	20.3428849855511	0.553025050272429	1.47620947358475	1.77013979046871
LSM4	1259.13459589366	1710.29069091781	807.978500869504	-1.08209	1.23736908135777e-37	1.62085813094621e-36	down	1334	1662	1969	751	912	895	114.805481518045	128.220842447994	127.997909043833	61.3156493278076	62.1125613838277	64.9702727511151
FNDC5	841.360934832652	360.425746044936	1322.29612362037	1.86909144212567	1.33777811469626e-37	1.75069961747113e-36	up	224	346	498	1286	1526	1372	10.7399388596124	14.8713604856842	18.0357205482105	58.4950826812585	57.9010087506082	55.4871938537785
SMS	1246.01585194259	1827.67948260539	664.352221279799	-1.46126	1.34788032697518e-37	1.76222392364245e-36	down	1257	1806	2299	641	739	721	94.522251171163	121.741132187481	130.583442681704	45.7279158713135	43.9765365609697	45.731863991354
ADAMTS10	1677.46069377512	1070.09206264874	2284.8293249015	1.09656822971721	1.38210002345132e-37	1.80522709114963e-36	up	952	1021	1094	2312	2579	2329	39.2442688837376	37.7299168443993	34.0649	90.4173394976689	84.1334004207998	80.982959256605
KNTC1	1130.34513840942	1668.7340799978	591.956196821042	-1.49504	1.8448339389549e-37	2.40270182643389e-36	down	1575	1437	1766	637	598	629	27.085316449624	22.1529177838235	22.9400531219071	10.3924367049304	8.13827	9.12407530677173
HLTF	1220.95556732924	1663.65037263834	778.260762020133	-1.09513	2.07140373695384e-37	2.69520350347955e-36	down	1468	1503	1817	778	879	803	26.512008620993	24.3330399414092	24.7868802235821	13.3297122272205	12.5627077727291	12.2325494986779
SFRP4	256.515945418986	89.305060709688	423.726830128283	2.24624920859477	2.07500029176688e-37	2.69730200450805e-36	up	64	105	89	413	458	468	5.07855498306277	7.46913476561854	5.33458396869578	31.0910104179338	28.7609659873155	31.3249868679804
KIF22	1044.79837858399	1463.25940459055	626.337352577427	-1.22453	2.36713068889923e-37	3.0741046778379e-36	down	1263	1369	1581	667	637	669	81.1884092841559	78.8887258400095	76.7667077936827	40.676269461084	32.4046936430248	36.2745187504863
NPTN	1551.87565840019	1021.43108460027	2082.32023220011	1.02590242337821	2.96583082533115e-37	3.83664942649815e-36	up	776	997	1199	1992	2380	2218	21.8973286496906	25.2200176017337	25.5563579625208	53.3265330230424	53.1476636861824	52.7929362002224
ADSS	1137.71578402802	1600.98151267073	674.450055385301	-1.24763	2.99447532861829e-37	3.86665536972677e-36	down	1324	1562	1733	684	667	775	78.6939521039734	83.2252699997822	77.8040668601105	38.5686176237054	31.3730694741504	38.854375575103
NATD1	397.029491589972	186.92191255396	607.137070625984	1.70378933302419	3.23766742982468e-37	4.16880341319377e-36	up	170	164	203	584	727	612	7.01638673742641	6.06777205268818	6.32864885673451	22.8666236823084	23.7452537090857	21.3059488244616
MTFR2	330.487496803327	525.017359970136	135.957633636518	-1.94644	3.53042909418814e-37	4.53288426758038e-36	down	496	469	535	132	153	145	6.57254508676006	5.57115898167595	5.35495768842175	1.65939748910188	1.60443133054696	1.62070793910702
ABTB2	109.135668597993	13.2160764769408	205.055260719046	3.9338129092907	4.08074913270135e-37	5.23452320352266e-36	up	8	14	17	212	238	198	0.220010988303551	0.345146308120921	0.35314549500996	5.53114247861182	5.1797541584477	4.59308449663958
LPL	486.829227326111	241.419957213698	732.238497438524	1.60557843014947	4.43491449139244e-37	5.68346204895976e-36	up	220	225	246	721	766	825	10.0031662682015	9.17103047292733	8.44890210179124	31.1010227772209	27.5626761336693	31.6412487546283
ULK1	1695.96046851187	1130.21371053989	2261.70722648385	1.0011636618554	4.45879621485069e-37	5.70868664155601e-36	up	926	1097	1242	2267	2654	2233	19.1731494542858	20.3615066359063	19.424704952139	44.5306045261715	43.4871749125862	38.9992319197908
HDAC5	1551.28132239241	982.841322228708	2119.72132255611	1.11135411559734	4.57240750879441e-37	5.84314143769526e-36	up	890	917	1008	2125	2343	2229	28.1871519261434	26.0346256285872	24.1141570970841	63.8476216038926	58.7234123524583	59.546483292793
RAP1GAP2	214.910732161079	74.0091732080932	355.812291114065	2.26565768832254	4.60751744304379e-37	5.88248025099216e-36	up	63	66	85	365	420	340	0.843422239978083	0.792080362761414	0.859555233707627	4.63577088465681	4.44970884851032	3.83944345562455
FRMD1	383.89235045054	162.51890827869	605.26579262239	1.90355919130435	4.85284962139049e-37	6.18988708274357e-36	up	159	136	169	630	695	587	4.51471341110826	3.46172673971168	3.62468383867793	16.970639656778	15.6169303372897	14.0590515623093
SSBP2	759.470438044328	1068.99609446478	449.944781623878	-1.24722	5.60541987839975e-37	7.12973751979433e-36	down	902	975	1213	411	526	489	47.505384208061	46.0321992849635	48.2555713790035	20.535378835869	21.9229931040909	21.7235109034935
CSDC2	387.768551943882	134.622712424556	640.914391463208	2.24443450228037	5.99115749088506e-37	7.61324938351067e-36	up	82	154	159	665	777	585	4.11983743843555	6.93597884754234	6.03411684941296	31.696584925559	30.8933533688113	24.7917368444099
HOMER3	1469.51624563638	934.212913359513	2004.81957791324	1.10351349373126	6.33292184870636e-37	8.04003159447809e-36	up	799	904	984	1850	2390	2115	58.4705168378825	59.3033730152096	54.3920736166818	128.435914304149	138.409487358672	130.552557776119
PFKFB2	667.386421220603	395.474120114397	939.298722326809	1.24713272971028	6.78375250097458e-37	8.6043547346783e-36	up	317	384	444	944	1012	1010	4.08318787924267	4.43396374139641	4.31989743337629	11.5355072242661	10.3156932548589	10.9735294848226
ARHGEF25	691.193824644402	388.516936309203	993.870712979601	1.35207083199599	6.8189702053099e-37	8.64096345588059e-36	up	294	384	452	1046	1054	1034	12.6270790138448	14.7845327523262	14.6637269997913	42.6198436413353	35.8239924164681	37.4594128833131
TLCD2	602.629236653626	347.335485816789	857.922987490462	1.30453465112976	8.59932458269921e-37	1.08767457070661e-35	up	278	347	379	862	960	889	3.87979270963782	4.34124217189248	3.99533592929334	11.4128889748671	10.6026094787855	10.4652678322319
PSPH	2056.82327451434	2902.10454612202	1211.54200290666	-1.25936	9.29942832275464e-37	1.17513314967003e-35	down	2702	2554	3057	1127	1320	1386	259.374530644363	219.777732374914	221.660233476733	102.633821398835	100.27524239111	112.225118735627
POLM	984.770047523215	537.92813295196	1431.61196209447	1.41032435012864	1.06785712378922e-36	1.34815722489898e-35	up	385	579	600	1463	1656	1406	7.1247622992888	9.60525780097667	8.38708925398934	25.684941223764	24.2520127803209	21.9472358500795
PLPP1	1244.85629022439	715.140945204525	1774.57163524426	1.31039251525543	1.07169981102253e-36	1.35175346293815e-35	up	540	731	805	1562	2031	2033	40.4057481536089	49.0329001697559	45.4983489553667	110.880460820063	120.26440913999	128.313287225172
TMEM243	628.608057482792	908.925372667343	348.290742298241	-1.38316	1.1450813583372e-36	1.44297231040879e-35	down	811	830	970	357	370	372	71.8350163238906	65.9043748270968	64.8989154160397	29.9990952270507	25.9355146556347	27.7934935932036
CHRNA3	467.423943052152	709.457339098058	225.390547006247	-1.6539	1.31462818441366e-36	1.65356146378099e-35	down	572	699	780	202	234	277	17.5810493222107	19.2595772887974	18.1089692110189	5.89012800276639	5.69170557793534	7.18147069116476
TSC1	1169.21675261619	743.620139276976	1594.8133659554	1.10194859205364	1.47301704284011e-36	1.85107326538789e-35	up	653	668	821	1636	1709	1688	10.2583955688789	9.4072683879081	9.74226147753052	24.3822713169978	21.2464379298408	22.3678150190288
RAMP1	304.054592483317	103.855942371493	504.253242595142	2.28498373578625	1.76408693911512e-36	2.21480056427962e-35	up	98	86	114	420	662	523	17.9193936318013	14.0966688234451	15.7453547309913	72.8569731109576	95.7928355957048	80.6647482265201
SCX	108.238115878412	14.1654923185135	202.310739438311	3.86118975706482	1.93882563000514e-36	2.42969696692902e-35	up	14	14	12	203	239	198	1.1883605342096	1.06529289874286	0.769399314140079	16.3471038817928	16.0544669842293	14.1765395789249
LOC100736974	2563.75117004198	1704.92202325343	3422.58031683053	1.00503472965961	2.50708963360332e-36	3.13605315069958e-35	up	1324	1731	1883	3457	3997	3369	27.6531342946898	32.4096437475368	29.7068813607016	68.4983889323654	66.0645272653914	59.3529416652566
SPRY4	982.41410628228	1333.20777082335	631.620441741212	-1.07839	3.34093016295263e-36	4.1714074771044e-35	down	1043	1313	1510	624	713	660	25.3243691164781	28.5785285652156	27.6937417484409	14.373532527693	13.7000345425322	13.5170873996276
NDC80	607.938282786709	894.58475835159	321.291807221828	-1.47796	3.55696133265138e-36	4.43706451743678e-35	down	776	822	979	333	313	366	44.9285597167251	42.663197785774	42.8147912835605	18.2906697654194	14.3411150074669	17.8742044207346
PACSIN3	2523.02715229657	1489.49029801406	3556.56400657907	1.25720584520109	3.97118425033651e-36	4.94923851987402e-35	up	1423	1247	1595	3363	4057	3838	46.1939301619921	36.2883547508817	39.1102925794831	103.569404833766	104.222821664832	105.092045104291
GULP1	1072.29056103246	1580.15421314995	564.426908914967	-1.48435	4.32068353484548e-36	5.37496194174694e-35	down	1411	1524	1589	527	568	688	28.254552669952	27.3569200249389	24.0345327466348	10.0114420360387	9.00093371775436	11.6207650366648
SHROOM3	185.551207130307	42.2191900083037	328.883224252311	2.96175027967548	4.64903827902223e-36	5.77815114075551e-35	up	28	54	40	310	428	306	0.511845451212764	0.884902431051685	0.552320511848077	5.37609717860654	6.19159287047958	4.71831686309604
DDAH1	2701.40891323299	3637.88651230767	1764.9313141583	-1.04349	5.11858135292223e-36	6.355922434309e-35	down	3149	3359	3971	1902	1960	1705	98.882378762451	94.5533804744106	94.1881997209861	56.6606245567795	48.7057372931709	45.1601616663663
MSTRG.18975	458.009826651437	690.812897616273	225.206755686601	-1.61893	5.64431467123977e-36	7.00234914095321e-35	down	585	614	800	238	219	252	27.8624250899783	26.2151429719617	28.7808356104075	10.7538656074623	8.25438969571885	10.1239140250969
HS6ST2	873.987541727254	1190.72922462264	557.245858831863	-1.09576	6.85059217387002e-36	8.48337903352556e-35	down	966	1163	1313	558	605	597	30.6582087284232	33.0879740655017	31.4763771568509	16.8007414760753	15.1950743932784	15.9819159071983
LDHA	25883.2295533898	34970.7388809984	16795.7202257812	-1.05795	6.95252781806165e-36	8.60177622767827e-35	down	32305	30967	36959	15424	18985	18780	1573.79360208238	1352.37762216734	1360.03036925132	712.852449944306	731.924757176955	771.717729366128
CD109	2600.74684559671	3641.11177234087	1560.38191885254	-1.22215	8.2139464148344e-36	1.01531844911367e-34	down	3394	3256	3769	1621	1601	1697	45.7068538323029	39.3074343895105	38.3394600165802	20.7098572335903	17.0623414184196	19.2768555225246
ASF1B	586.288001661767	843.823998380141	328.752004943392	-1.36163	8.22367162794404e-36	1.01559730358906e-34	down	652	792	1013	332	373	334	52.3468168992509	57.0018138870586	61.433108637179	25.2874691616035	23.6989617557063	22.6190316957479
KLHL21	1507.59627774751	968.745383874484	2046.44717162054	1.08113237619203	1.10611072723605e-35	1.36477201072855e-34	up	861	896	1025	1898	2343	2240	22.8539143366806	21.3199540863797	20.5509391462134	47.7945362186407	49.2161387433427	50.1522384690104
FAM84B	307.277312531621	499.477009014872	115.07761604837	-2.11972	1.32424051072776e-35	1.6324295760984e-34	down	443	433	564	137	127	98	10.2542368992794	8.9847982233781	9.86118459149603	3.00846378103403	2.32638263278421	1.91342108693123
WWP2	828.510336133186	408.848473455685	1248.17219881069	1.61289341115661	1.65503156288669e-35	2.03467126225772e-34	up	363	385	425	1163	1640	1161	10.2474488881617	9.74295455871143	9.06250856399732	31.1468011654055	36.6379182780735	27.6456124353728
EPHB3	716.530633416586	378.534623647637	1054.52664318553	1.48352165270063	2.05356610101029e-35	2.52234311431228e-34	up	363	341	375	1017	1229	1092	8.58008543191772	7.22537143480209	6.69524723738902	22.8050243309188	22.9887139182087	21.771707213216
EPPK1	486.110092662348	197.366542668548	774.853642656148	1.97880184370223	2.4424200683802e-35	2.99455235976245e-34	up	201	152	210	768	954	732	1.97406360158316	1.33822606080107	1.55788265619586	7.1556798786492	7.41466038873311	6.06402557639149
AMIGO1	377.293383669922	168.00141377517	586.585353564674	1.80730131918623	2.69406869607056e-35	3.30011279824067e-34	up	159	133	191	566	633	655	1.95129853593919	1.46318434895707	1.77055868409217	6.5897300727199	6.14763550512597	6.78036001612286
AUTS2	464.803576555446	229.804585854494	699.802567256397	1.60436822926404	2.77942680448824e-35	3.40160812426882e-34	up	182	213	273	703	850	662	6.47354365584685	6.79158449624867	7.33472278369639	23.7219626649062	23.9258526968715	19.8615684964456
FAM213B	413.717872204373	182.511381395903	644.924363012842	1.8219931553848	2.79770219300701e-35	3.4208953883378e-34	up	164	144	220	572	769	705	23.8239800752983	18.7522667817045	24.1403473128403	78.8299221819639	88.4045493655757	86.3862150140881
LOC100523747	115.082027262427	20.1898097138641	209.97424481099	3.36802411983216	2.97814241580797e-35	3.6382571812885e-34	up	13	23	23	211	244	209	0.0932720684686838	0.147930220125765	0.124648327591045	1.43620128509104	1.3854	1.2648510968608
SLC38A7	510.560512671345	283.087211215209	738.03381412748	1.38273095214894	3.41575734683358e-35	4.16165346280432e-34	up	236	260	323	707	869	761	8.49393345872706	8.38862945632756	8.7811164775036	24.1402000704407	24.7510959445551	23.102893070062
HILPDA	662.596809313008	974.850097691739	350.343520934277	-1.4737	3.68008553792016e-35	4.47568184786229e-34	down	899	905	983	325	410	375	114.286789059304	103.134918645532	94.3930939701859	39.1962302639499	41.2475352096112	40.2117030686626
PTBP3	2239.59593840902	3032.13208627506	1447.05979054299	-1.06702	3.73815696832453e-35	4.54224488814197e-34	down	2665	2829	3220	1475	1470	1618	51.7472108147982	49.2428853293693	47.2276100473358	27.1710457084027	22.5883689823702	26.5004415321843
N4BP2L1	589.901665735757	837.241981324886	342.561350146628	-1.28993	3.86485131572604e-35	4.68781296520311e-34	down	653	833	941	339	386	358	13.5658922821468	15.5131858746035	14.7664184263827	6.68127705420511	6.34600329786348	6.27340129823439
TSPAN11	302.532358155062	135.846730480106	469.217985830018	1.78349461797208	3.95777058357551e-35	4.79623944963246e-34	up	100	135	161	451	540	494	3.96531432407563	4.79879501490384	4.82229593869962	16.9659725742589	16.9452969733075	16.5230199627763
NFATC4	519.174139708301	273.715888613853	764.632390802749	1.48481218726367	4.473612571279e-35	5.41653696631171e-34	up	235	270	281	815	822	774	9.3784672310788	9.65936503877658	8.47072703550548	30.8564679161659	25.9605342876937	26.0549247684263
CLEC18C	113.602883969552	19.4880502682432	207.717717670861	3.40391785789258	4.52178423436207e-35	5.46999112407661e-34	up	16	15	26	198	248	212	1.02081805611376	0.857907434324353	1.25300288990493	11.9844511829851	12.5215429389427	11.4090394352941
RAPGEFL1	220.007233814051	35.7458199058509	404.268647722252	3.53194497026314	4.63801253731041e-35	5.60560501953864e-34	up	51	20	27	389	476	415	1.12314295288316	0.394835021975129	0.449137160171455	8.12716471199516	8.29563468708445	7.7089959392789
ARAP1	1225.77816409805	780.470534673537	1671.08579352256	1.09899724466847	4.87202779769068e-35	5.87799130126e-34	up	632	787	833	1688	1945	1651	16.3957979568017	18.3025256300084	16.3234083505555	41.5444029397504	39.9312486753891	36.1282905314092
SULF2	1373.8382182688	752.536086088802	1995.14035044879	1.40532875903041	5.63996119221345e-35	6.79845322079134e-34	up	535	817	836	2075	2334	1896	15.5337685866939	21.265025958228	18.3349483358187	57.1565162111064	53.6292479017103	46.4350846695114
PITX3	289.567162156071	93.8064264823776	485.327897829765	2.35677440635263	5.84801315058704e-35	7.04299688295234e-34	up	53	95	131	451	575	512	3.97447008007405	6.38627740464063	7.42036079415554	32.0851817786974	34.1231419514205	32.3860649954913
BMPR2	993.430141394095	498.576593387161	1488.28368940103	1.57414615566448	6.18776026942953e-35	7.44557313127729e-34	up	321	535	607	1413	1723	1576	13.971469971976	20.8742876112152	19.956120814152	58.3450251028005	59.3471888938704	57.8599617535466
PI4K2A	1292.30214498317	802.620652412269	1781.98363755406	1.15028695573424	7.86453628602052e-35	9.42981480432283e-34	up	643	757	928	1671	2203	1777	21.2320456541016	22.407714251613	23.1461736379376	52.3458090068321	57.5669432380087	49.4940683849162
AURKA	842.005083579123	1196.21261218347	487.797554974779	-1.29603	7.9771334275466e-35	9.54798267731964e-34	down	906	1094	1495	487	534	520	53.8026000652463	58.2389048752432	67.0604746497441	27.4364948536985	25.0954003838235	26.0473334426829
HSPB7	105.619739615242	12.1911458022325	199.048333428252	4.03811108362832	8.08884686808055e-35	9.67317949562807e-34	up	11	11	13	174	262	197	1.16950501966502	1.04839007744558	1.04400630499483	17.5502478151927	22.0439035479671	17.6669057030023
S100A2	190.232550594745	328.73616846073	51.7289327287591	-2.67201	8.79723818708118e-35	1.05110762416294e-33	down	313	279	349	64	47	51	75.7009439542325	60.4897754597334	63.7577156531123	14.6845800582977	8.99565147965707	10.4042790875954
TEF	434.371261356689	202.387449061699	666.355073651679	1.71380479910512	1.32619605604074e-34	1.58316837348428e-33	up	142	204	246	675	796	637	4.06500890036614	5.23508979776754	5.31935074614349	18.3316488332697	18.0328358727564	15.3814560386898
AHDC1	1193.90151519756	772.559452663741	1615.24357773138	1.06319458935917	1.49388960759384e-34	1.78022935972422e-33	up	602	767	871	1605	1892	1613	11.987868799185	13.6918352753971	13.101288464768	30.3211121358856	29.8156600283408	27.0934753768894
AGRN	1181.54149041299	567.025475630686	1796.05750519529	1.66755676822262	1.55935453724027e-34	1.85661503002242e-33	up	575	510	520	1772	2160	1754	10.4148077719049	8.28084015614206	7.11438103470119	30.4489086502938	30.9609993829121	26.7977210876826
FZD2	1352.08013778902	746.955405088456	1957.20487048959	1.38776429023735	1.61518484089116e-34	1.92140579891488e-33	up	524	769	889	1816	2437	1956	37.9189230132932	49.8852161533589	48.5933490877428	124.670916160725	139.559062000579	119.392876901959
ITPRIP	517.306218345694	237.163036930595	797.449399760794	1.74198652152164	1.87549124146395e-34	2.22716632403365e-33	up	152	239	308	772	892	858	1.19345165128226	1.68220900863764	1.82667936323374	5.75046735057928	5.54247702977317	5.68242077444541
SLCO2B1	257.482417564519	109.874913723113	405.089921405924	1.87961932601341	1.94380930655004e-34	2.30628055332993e-33	up	86	106	127	413	460	407	2.89082944710333	3.19411608388467	3.22461673697089	13.1703910567837	12.2365687944079	11.5399330105593
KMT2D	2057.00248724254	1364.5426049496	2749.46236953547	1.01138075595688	1.99228472639949e-34	2.36173456188787e-33	up	1199	1200	1536	2830	3126	2730	7.64046381785918	6.85492327229923	7.39336453897775	17.1084858820615	15.7640324350601	14.6739842015637
SYNGAP1	232.932215547267	95.2825832969087	370.581847797626	1.96134360812931	1.99409417210111e-34	2.36182042317585e-33	up	81	88	106	352	424	397	2.62507765089197	2.5565872546689	2.59485661616475	10.8224203708338	10.8742871771193	10.852567662876
PXDC1	1596.93224494715	2209.06301544844	984.801474445871	-1.1659	2.4011540154037e-34	2.83899923021253e-33	down	1619	2218	2601	925	1183	1013	104.072869858312	127.812413377021	126.293616047671	56.4101188178451	60.180145337046	54.9268871363867
LOC100524517	99.5274764094828	10.8145961518054	188.24035666716	4.16746488113646	2.4805537581527e-34	2.93032923106883e-33	up	13	9	8	177	216	203	0.830580124462117	0.515467754918632	0.386081092216427	10.7284269471585	10.9211843724923	10.9400442787984
FAM78A	100.229643095822	10.111653901531	190.347632290113	4.28228383815784	3.2885620025648e-34	3.87474675466843e-33	up	12	9	7	194	226	182	0.37785820705873	0.254045165455051	0.166493014865377	5.7952735877579	5.63162668809557	4.83396900305745
KNL1	721.019435253397	1019.43118211977	422.607688387025	-1.27122	3.86254162591513e-34	4.54316422902837e-33	down	866	955	1119	452	428	451	13.1516699888602	13.0013124050258	12.8364064876425	6.51217474028216	5.14380605650397	5.77729324845138
ARMCX4	606.850471652618	287.679481870899	926.021461434337	1.68048222686804	3.97434149514152e-34	4.67062414083313e-33	up	187	295	364	903	978	1044	1.80345545700747	2.55039026160781	2.65164610440005	8.26182827861035	7.4641519913218	8.49276627412379
ARL3	1474.53055028214	2134.69932070411	814.361779860178	-1.38954	5.3220698569092e-34	6.23829171072365e-33	down	2030	1869	2202	791	832	948	506.226380034459	417.81001715786	414.779	187.132758053245	164.191196294143	199.407703635616
MSTRG.10432	311.000640040299	488.160651324567	133.84062875603	-1.86674	7.36774006968561e-34	8.62869610056117e-33	down	450	413	540	140	140	142	14.6919736085904	12.0875557214584	13.3171640502728	4.33630939371105	3.6172078711881	3.91057689469274
SERTAD4	125.98909540488	25.4359657269681	226.542225082792	3.16039222611502	8.24718212782773e-34	9.65033867401666e-33	up	21	27	25	239	216	258	0.406548831636706	0.468573796516299	0.36558115060055	4.38950879385976	3.30921496384773	4.21306333893845
AASS	292.654187644108	486.490711366492	98.8176639217235	-2.29873	8.34149611877716e-34	9.75230633938203e-33	down	489	441	448	108	99	104	10.1003833182724	8.16560556947498	6.98968131214354	2.1163005860819	1.61823651693407	1.81195411622782
PPA2	597.438438335304	868.974876854826	325.901999815783	-1.41413	8.66562135012718e-34	1.0122547551347e-32	down	731	818	959	295	343	393	77.7189244886479	77.9620984864074	77.0155420376956	29.754730491275	28.8590034998195	35.2441316816238
APLP1	559.516547152237	300.961076020419	818.072018284055	1.43815656187125	9.07435151338324e-34	1.05908976418431e-32	up	212	309	358	801	923	863	11.8907254533794	15.5364496498605	15.1672163452807	42.6215860496556	40.9686824788987	40.8289438924105
SKA2	1072.97051444514	1516.5581751181	629.382853772185	-1.27081	9.9173646640143e-34	1.15648719842712e-32	down	1189	1388	1839	696	645	640	44.0248915194386	46.0709022671848	51.4337907007034	24.4483908218157	18.8996586461851	19.9885492083329
SCOC	871.092457322394	1307.92985781113	434.255056833658	-1.58981	1.1123421472859e-33	1.29601681033817e-32	down	1256	1143	1335	425	430	515	92.4592319545284	75.4271475485227	74.2321897640694	29.6807022393919	25.0499523124827	31.9781054969996
GALNT16	435.324282625164	229.675155962519	640.973409287809	1.47969091226227	1.15569195208055e-33	1.3442209984978e-32	up	192	207	266	675	695	652	6.60698992120451	6.38548034946505	6.91408025607439	22.0358997705677	18.9262697629516	18.9249556811463
ABCA1	606.269633623246	333.585501270602	878.95376597589	1.3926372130562	1.17308736493656e-33	1.36328794026003e-32	up	245	313	418	875	946	955	3.2121942640628	3.67875501477157	4.13963798931548	10.8834947177316	9.81532445185189	10.5614597744469
PRSS35	153.645472354154	36.4128984576202	270.878046250688	2.91098764396037	1.22229976726633e-33	1.4192664334347e-32	up	33	41	29	297	300	257	1.48268274726306	1.65134936051832	0.98419840351532	12.659464737758	10.6667804106606	9.73985019755595
ISG12(A)	6305.65609009962	3569.26801233121	9042.04416786803	1.3419007242055	1.23113036062069e-33	1.42830029977471e-32	up	3468	3295	3380	8123	10541	10001	625.739188638575	532.954945472584	460.660877275364	1390.44981627901	1505.12955947722	1522.09778160191
FAM60A	705.255515712205	993.387126665227	417.123904759184	-1.25184	1.2473482289689e-33	1.44588183028901e-32	down	865	926	1067	438	435	442	33.501389275183	32.1498172172278	31.2148673238987	16.0933115992396	13.3325669289636	14.4395559852828
OSGIN1	460.825595442954	667.499478007589	254.15171287832	-1.39152	1.31773889130615e-33	1.52487623022041e-32	down	578	620	724	248	291	265	17.1808973128047	16.520778363376	16.2557470985678	6.99349525330348	6.84524187556385	6.64429241464886
RYR2	100.974785398701	4.56868107503823	197.380889722363	5.45419290435046	1.49438238692699e-33	1.72781609821822e-32	up	5	3	5	199	227	198	0.040987624022897	0.0220457463291523	0.030960153691484	1.54760603912175	1.47260544654963	1.36909249419065
MSTRG.349	226.307116979508	64.2662791163367	388.34795484268	2.57589028351047	1.51422621038239e-33	1.74927219902884e-32	up	36	61	95	381	401	444	0.504743062898064	0.766687715556333	1.00610157170311	5.06777627011904	4.44928306301879	5.25092346108819
DZIP1L	1149.30543043088	748.748533241064	1549.86232762069	1.04788218195364	1.63935261897942e-33	1.89221371479314e-32	up	605	678	892	1603	1694	1595	12.8866523598785	12.9459892996975	14.3515879457918	32.3923801385522	28.5545913926403	28.6569710769587
PITX2	778.831477814721	1090.35561298876	467.307342640683	-1.22088	1.71839595950115e-33	1.98176673972325e-32	down	950	1059	1120	456	511	510	16.0478603233178	16.0365263501838	14.2909768995034	7.30773807607051	6.83112506170368	7.26688966613472
SLF1	616.846157699589	367.171583224001	866.520732175176	1.23780101137386	1.77710316579805e-33	2.04600099452634e-32	up	290	360	414	832	952	956	5.55199658904961	6.17837842386683	5.98689853682767	15.111205752623	14.4233435092775	15.4381033796106
MSTRG.15699	1236.54541539973	1690.75171585857	782.339114940891	-1.11265	2.10873138641901e-33	2.42575470906424e-32	down	1396	1528	1977	783	795	890	132.147058012831	129.663054014647	141.360838977347	70.3166937966795	59.5548335294438	71.0635578616343
CD36	232.016039061244	375.959147450918	88.0729306715711	-2.09228	2.13204683019349e-33	2.4505021766814e-32	down	291	405	389	83	104	92	2.73716608121132	3.41494721788771	2.76380963231042	0.740646291986699	0.774139639126466	0.729929385395318
POLQ	539.041329602918	798.390565872392	279.692093333445	-1.51535	2.15982014631468e-33	2.48032724066222e-32	down	676	695	942	312	284	284	7.79928997866736	7.18809797703289	8.20936638578312	3.4149752914057	2.59301194643249	2.76383155984543
PCNX2	101.444439147739	13.1070635546073	189.78181474087	3.82626772995894	2.39747212205938e-33	2.74726230889598e-32	up	6	16	17	183	226	192	0.110644974515237	0.264497296321639	0.236798925949628	3.20151935957361	3.29812178083412	2.98652759024598
IFI30	2038.68666720979	1324.12183117544	2753.25150324413	1.05495485163234	2.39832342476982e-33	2.74726230889598e-32	up	985	1322	1548	2521	3230	2975	129.317334511048	155.586811488097	153.51182485003	313.991549091828	335.583687537544	329.452148202009
GNG4	138.377864676741	33.7032944065203	243.052434946962	2.83788106652298	2.58520014538018e-33	2.95883555359717e-32	up	22	35	42	216	289	266	0.699033282194371	0.9969285396458	1.00803318014928	6.51108738433954	7.26692740075721	7.12921429704264
PCYOX1L	1039.71303280252	1448.52432413065	630.901741474387	-1.19872	2.84059841550252e-33	3.24841182973825e-32	down	1304	1289	1570	669	686	635	46.1532132391425	40.8976242158911	41.9734210253909	22.4633781836917	19.2143754490236	18.9575816947577
SEPT6	559.681485860957	328.867292457898	790.495679264016	1.26320435384783	2.86848239916073e-33	3.27754245221751e-32	up	256	319	380	772	893	835	5.65508405887281	6.31699588850487	6.34063947601593	16.178602312812	15.6109151831587	15.5585971056987
EGR3	125.317166380299	22.9437961182084	227.690536642389	3.27657639925797	3.03423994498036e-33	3.46402691283778e-32	up	12	21	36	235	254	230	0.377945452084604	0.59290891997683	0.856447493297002	7.02166878653449	6.33081175478983	6.1102724238068
C1QTNF6	980.841222866069	578.662136190454	1383.02030954168	1.25808055500455	3.25772256546981e-33	3.71604477539371e-32	up	467	585	618	1216	1661	1512	60.7263885161202	68.1926002753415	60.701498510858	150.00949466608	170.925953567707	165.843030130853
KCND1	156.615	38.8937611538041	274.335779460996	2.81373769522943	3.81651133469879e-33	4.34979921357078e-32	up	25	48	40	294	315	257	0.5400966611823	0.929594473023993	0.652742423093183	6.02564323068452	5.38542328050423	4.68327291729171
RELB	440.22717334948	231.668145241462	648.786201457499	1.48367443569955	4.46137344971717e-33	5.07625897872839e-32	up	177	230	266	623	777	655	10.3091399899367	12.0087504057688	11.7025679483684	34.4240383769493	35.8136013647833	32.1792064813004
ENTPD1	1167.68295794629	1572.2341664141	763.131749478482	-1.04189	4.49772476038658e-33	5.11334143536591e-32	down	1379	1464	1677	777	859	775	30.9281477770092	29.4341523892702	28.410120276353	16.5323756314424	15.2461649872254	14.6614258376951
FAM83D	392.090296616148	577.813655648647	206.36693758365	-1.48744	6.09718679668463e-33	6.92015433009357e-32	down	464	537	676	216	222	213	22.1535740690114	22.9837515527335	24.379392595042	9.78372353551617	8.38796483787415	8.57808379385346
ARHGEF3	372.847696890617	172.032366088627	573.663027692608	1.72996129864127	6.8319698112745e-33	7.74764749990821e-32	up	119	167	219	578	667	569	3.61523623987438	4.54806856415402	5.02555695663067	16.6587403339525	16.0359007668541	14.5809844433152
SERPINE1	25664.5490142289	34811.5682504314	16517.5297780263	-1.07559	7.33682314801049e-33	8.31323202862488e-32	down	26542	32858	42059	16027	20764	15569	1223.9721514411	1358.31291088324	1465.03229563168	701.156119164164	757.751348168761	605.596658504896
FGR	148.458357707915	43.6517246257145	253.264990790116	2.53188350918045	9.27499843140104e-33	1.04918597064692e-31	up	32	45	50	236	290	276	1.14989936984785	1.44958332027302	1.35715742209245	8.04537812862083	8.24680378008604	8.3657291467357
LRIG1	648.232545218259	368.192181905836	928.272908530682	1.33783812393803	9.38053299885526e-33	1.06024195499115e-31	up	318	372	365	885	1025	1026	8.07922638367072	8.47239917037056	7.0046410676326	21.3309662247937	20.6084025330196	21.9874506661126
ADGRL1	563.613876751822	327.070433548164	800.15731995548	1.29138727262022	9.94085289911047e-33	1.12263934276748e-31	up	282	294	368	826	861	838	3.83325572446366	3.58250517726708	3.77847773458648	10.6518080534984	9.26189049205947	9.60832231059599
PLSCR4	1104.58945057492	1549.06807768757	660.11082346227	-1.23039	1.01141918621521e-32	1.14126694398077e-31	down	1310	1471	1685	622	667	796	46.3415261151825	46.6479454553116	45.0245421817068	20.874400938032	18.6725089323587	23.7518238482498
SLC35F3	111.039834596448	16.6208877024889	205.458781490406	3.60904767026817	1.21212960945441e-32	1.36661080429118e-31	up	8	22	19	201	255	195	0.409630068312918	1.0098231751972	0.734862026358828	9.76388146190444	10.3328429158223	8.42211780938098
MID1	1536.86967123541	969.547295040957	2104.19204742987	1.12009019797507	1.23992915486064e-32	1.39679508853688e-31	up	904	841	1034	2091	2376	2185	15.008734021954	12.516774793463	12.9672096878965	32.9347418388507	31.2176259722471	30.5993310298586
F3	898.754765664137	1307.43534569858	490.07418562969	-1.41643	1.26554369782567e-32	1.42447000491189e-31	down	907	1346	1570	454	578	521	67.9412296335084	90.3840894494614	88.8333688258411	32.2631352228127	34.2635028352012	32.9191565097326
MSTRG.4244	134.319071098672	30.0804573363052	238.557684861038	2.9690987146353	1.32503287972216e-32	1.49019620062714e-31	up	18	31	40	220	299	238	0.458853042322487	0.70840825929296	0.770214101926809	5.32045030611562	6.03184404952525	5.11755981284825
ZNF385D	462.116878212356	215.488256046297	708.745500378415	1.70977727052568	1.36215986648038e-32	1.53068493425898e-31	up	141	212	282	697	817	728	3.40052344368749	4.58335327737056	5.13719596867805	15.9471852279584	15.5928866878638	14.8095853757036
HTR2A	94.9770185968834	13.8396363561666	176.114	3.67017509987996	1.61299953653321e-32	1.81106149448737e-31	up	12	12	16	181	193	182	0.304366261245522	0.272845830358567	0.306538911075519	4.35530364061704	3.87391759518144	3.89378090763199
C13H3orf58	1558.70117444788	971.785279405381	2145.61706949037	1.14448873126541	1.9537470575614e-32	2.19003287235468e-31	up	889	874	1023	2165	2210	2394	29.6348134245237	26.1175647876783	25.7588478713147	68.4672582401063	58.3002632552555	67.3146267827068
NEK2	517.455963209853	783.271357692443	251.640568727262	-1.64037	2.52941635765354e-32	2.82600445480815e-31	down	536	801	957	245	268	282	32.7865702390296	43.9222	44.2174303369474	14.2174556646271	12.9731009679718	14.5500728068572
MT-2B	122.325857058358	220.23396027292	24.417753843796	-3.17202	2.57758139598501e-32	2.87745272916323e-31	down	212	201	214	28	29	20	67.7242255330649	57.5605659659139	51.6383460839471	8.48576142713104	7.33135062042309	5.38918437379234
FAM174B	495.391850140726	725.026622586187	265.757077695264	-1.44695	2.63562286170295e-32	2.9381461959098e-31	down	588	702	807	233	293	316	18.6311744241446	19.9398014463647	19.3146482993273	7.00395628128999	7.34697110394293	8.44568438936758
HHIPL1	324.425199695556	143.674539158151	505.175860232961	1.82052692460787	3.0416986097344e-32	3.3844497542192e-31	up	134	129	148	444	585	573	5.33523435734354	4.6042534773599	4.45103267361889	16.7708962706084	18.4324207201379	19.2436825732654
PHLDB3	129.26210414147	28.3516973078324	230.172510975108	3.01090708310819	3.10257324153093e-32	3.44936127269796e-31	up	17	34	32	203	269	258	0.733601966693902	1.31525903650545	1.04306628520351	8.31059662702972	9.18632172614142	9.39109278271444
FIBIN	633.126266657324	344.203399073661	922.049134240987	1.41673709374779	3.15844002836655e-32	3.50860368183823e-31	up	238	353	416	942	1004	965	9.26771950730004	12.3222904441654	12.2360042414695	34.799373617314	30.939083364804	31.6962655886812
TRDN	782.067535127046	43.1002112674512	1521.03485898664	5.1544112972674	3.37031707235048e-32	3.73786306955542e-31	up	60	28	30	1500	1804	1510	1.48134095292164	0.619701606617111	0.559468189060229	35.1333561349543	35.2466720781205	31.4460127483265
SH3BGR	278.282461869057	98.730002668721	457.834921069394	2.20361683694768	3.59976544520532e-32	3.98907993141456e-31	up	63	100	128	394	503	554	7.13164249222963	10.1477515606388	10.9448382656541	42.3126120621717	45.0603753785976	52.8985343193182
RILPL1	1734.02775496786	1134.85272915813	2333.20278077758	1.03902051478162	3.95851905451499e-32	4.38306055246256e-31	up	873	1108	1317	2134	2831	2435	46.1741556918108	52.5345832441695	52.6163670360938	107.078858861512	118.495646400508	108.634693810173
KIF4A	821.304847487788	1191.03825383574	451.571441139834	-1.40165	4.14395793378543e-32	4.58431821806297e-31	down	915	1123	1431	518	463	439	28.1934117155194	31.0189510461483	33.305544435375	15.1419183179629	11.2897762866444	11.4097445044104
LMOD2	710.463605383574	76.3688289658777	1344.55838180127	4.12930637489669	4.14702611474403e-32	4.58431821806297e-31	up	33	82	115	1248	1593	1420	0.81179888560697	1.80829455672989	2.13689269987462	29.1255205556642	31.0118798350089	29.465086142518
MSTRG.11490	1843.4056036588	2482.25120571747	1204.56000160012	-1.04445	4.62259461139745e-32	5.10588293510733e-31	down	1850	2426	2959	1269	1309	1222	10.3068372645063	12.116168342494	12.4522840795982	6.70717924269714	5.77126668201492	5.7426157309643
TMEM9	483.259051952656	702.67546946669	263.842634438623	-1.41508	5.76452484156255e-32	6.35172157785462e-31	down	525	712	806	266	283	284	21.1374193308163	25.6976532732163	24.5119614926561	10.1601213781455	9.01689268740124	9.64485848053497
HMGA2	142.553209379698	245.555759210412	39.5506595489853	-2.63625	6.21850986156794e-32	6.84640312451331e-31	down	175	260	280	40	45	40	17.2604426832504	22.9883627183524	20.860382947124	3.74281595845982	3.51240187925872	3.3278116089795
CDK5R1	140.13037561734	34.4367543115697	245.823996923111	2.83303844702194	6.22479504950362e-32	6.84777817864892e-31	up	31	25	44	229	255	293	1.09154	0.789109488291803	1.17025225228482	7.64956126584884	7.10549652239303	8.70219729206934
FAM219A	842.571648604054	531.908012051895	1153.23528515621	1.11692949349457	7.43235765368136e-32	8.15639766078333e-31	up	460	471	605	1188	1271	1182	7.1957722321299	6.60482469839262	7.14867108355294	17.6303371301988	15.7341371981341	15.5963119382697
B4GALNT1	106.615792099721	17.8434272522222	195.388156947219	3.48365070366264	8.02604644455753e-32	8.80081883118135e-31	up	21	13	16	186	234	199	0.940427796359893	0.521879606688796	0.541223330191774	7.90212156535037	8.29277391821309	7.51699218309679
COL6A5	133.200195934008	2.67758446771877	263.722807400297	6.75966119139043	8.83997974677008e-32	9.68551205615091e-31	up	5	1	1	263	286	284	0.073258223817509	0.0131343078738666	0.0110671741659784	3.65566784574284	3.31611985802181	3.50985827411949
DAAM2	1459.49865122688	911.401856525075	2007.59544592869	1.1414128751567	8.87448085504847e-32	9.71548439501563e-31	up	848	796	968	2071	2246	2023	18.7994437202137	15.8191456881741	16.2096959138193	43.5565873090725	39.4036727904627	37.8294379567176
MSTRG.15891	93.3464424452321	174.896867343911	11.7960175465534	-3.90093	9.56053602990418e-32	1.04581342235404e-30	down	118	178	217	14	11	12	6.00821347677782	8.12464065786271	8.34590517069846	0.676263555316341	0.443234787351524	0.515382245825157
PAWR	1647.50940793607	2259.15672661325	1035.86208925888	-1.12444	1.06989638337429e-31	1.1694036273907e-30	down	2035	2105	2335	1050	1056	1161	76.8302972440052	71.2428052237736	66.5894378959534	37.6081524638627	31.5507599087225	36.9730415963802
NTS	202.787514977646	350.897766904982	54.6772630503105	-2.67836	1.25586505537709e-31	1.3704652614737e-30	down	366	302	324	57	68	48	55.349105837962	40.9408899160983	37.0104953893834	8.1776586702147	8.1379729572064	6.12287821093391
SIRT2	1487.16119899008	875.174324797638	2099.14807318252	1.26015539496624	1.68331945304394e-31	1.83251357910636e-30	up	607	907	1044	1968	2525	2160	45.2948223950538	60.6719521440196	58.8451579379707	139.318748332088	149.107352206569	135.95603204694
TRIM62	284.703394118779	127.549771249269	441.857016988289	1.78957377302863	1.8708602464084e-31	2.03504694163321e-30	up	94	131	146	405	530	466	3.74481320044713	4.67836834872851	4.39344835188312	15.3067126210041	16.7092124446901	15.6593265926686
MEGF9	1106.82452079979	708.951222143895	1504.69781945568	1.08826199725564	1.90204184700368e-31	2.06731119054429e-30	up	630	672	731	1491	1605	1656	13.4422480887482	12.8535011790128	11.7814595926364	30.1809982621225	27.1009303141241	29.8041368756534
EML1	772.312997069061	432.046862594191	1112.57913154393	1.36058352833177	1.91269416723978e-31	2.0772286415303e-30	up	302	442	519	1168	1170	1170	9.30957230507499	12.214223635507	12.0848289674236	34.157826562725	28.5421348642678	30.4224025005979
LOC100738003	1035.27909117075	570.028493412222	1500.52968892927	1.3992738388268	2.00938651958528e-31	2.180497087534e-30	up	542	511	574	1582	1491	1653	9.86292589508075	8.33581745226942	7.88984988160868	27.3109975067035	21.471477624603	25.3725546674107
GPM6B	720.304642820848	429.942302607021	1010.66698303467	1.2335699482659	2.22166906855928e-31	2.40893415671455e-30	up	352	418	472	944	1079	1173	8.31432001512847	8.85077226593622	8.42124758113285	21.1534236372257	20.1689515772467	23.3704429998766
IQGAP3	708.141908044747	1023.72096224416	392.56285384533	-1.38206	2.43386816779128e-31	2.63691677111219e-30	down	957	890	1086	412	417	409	18.1863081359751	15.1615438300461	15.5888040057107	7.42770117674344	6.27113959378713	6.55602763020491
LOC102165734	204.242082437083	74.6360092229053	333.848155651261	2.1707085803349	2.80702001690432e-31	3.03636047492825e-30	up	71	67	75	298	380	380	0.770169678339748	0.651513894431948	0.614525197725203	3.06668332450076	3.26204141131103	3.47693461825664
CEP55	400.194887515255	585.757813099112	214.631961931398	-1.45064	3.36365366064662e-31	3.63558019267187e-30	down	465	550	686	228	234	215	23.1240130980364	24.5184919679671	25.7682386288325	10.7564682763889	9.20881857633142	9.0184847144733
GLTP	874.709142059021	567.29856104349	1182.11972307455	1.05817270659574	4.47539318874463e-31	4.83335354943294e-30	up	452	537	657	1107	1336	1299	34.2532663123262	36.4803212145332	37.6079178921195	79.5858349847053	80.1212691788122	83.0343073379032
SLC31A2	343.749471358643	180.290289009949	507.208653707336	1.49173439255349	5.92038562879867e-31	6.36863001540945e-30	up	148	168	206	492	567	545	7.36795922873498	7.49748476618876	7.74645644013262	23.2367401415198	22.3381068129878	22.8858401742169
KIF15	647.465246088033	931.448572375303	363.481919800764	-1.36031	6.40129355401537e-31	6.88050501612229e-30	down	702	916	1093	395	362	387	18.0063148832714	21.0622136472394	21.176698550844	9.6119039858369	7.34808387131071	8.37304746695007
CCDC88C	506.276754753423	293.043376510229	719.510132996617	1.29881849437943	6.66588370291998e-31	7.15924334191176e-30	up	258	268	317	708	829	739	4.73532799906296	4.40946567410213	4.39480881335133	12.3278748827683	12.0410038912309	11.4408860111901
AHNAK2	413.780465082231	186.003948316231	641.556981848232	1.79189691481469	7.15905374974611e-31	7.68284560657442e-30	up	161	198	172	595	812	629	1.82404458907479	2.01092362529304	1.47193416407513	6.39515595925502	7.2802016626062	6.01097718715228
ST8SIA2	94.5281556101656	5.43038806740964	183.625923152921	4.98499215759395	7.97419397773332e-31	8.55087661792114e-30	up	0	7	10	207	194	177	0	0.758832308634649	0.913434321677826	23.7477193130283	18.5654934792922	18.0544842990625
MSTRG.17227	640.944856626167	1017.19536263784	264.694350614491	-1.94133	8.21404799332975e-31	8.7942055563232e-30	down	1078	801	1004	279	269	286	156.100365331806	103.977288164399	109.816914067091	38.3278061911738	30.8258630322007	34.9330134870631
SGTB	195.882844392204	70.9746237209256	320.791065063483	2.16685686495624	8.33114914214964e-31	8.91255978645229e-30	up	46	77	85	318	359	337	1.05209815332282	1.57873764009704	1.46847891955852	6.9000167741234	6.4978649521064	6.50149431760851
ADAMTS3	176.144240522033	45.690382587132	306.598098456935	2.76764528429686	8.92807572534015e-31	9.53613869893558e-30	up	55	31	42	308	346	315	1.17499995319516	0.593687172353427	0.67775825252637	6.2423839347274	5.84963898880754	5.67636839621721
CCKAR	88.8096284992941	10.0032323815243	167.616024617064	4.10257496110263	9.88293085466199e-31	1.05394675161442e-29	up	12	7	9	158	180	192	0.290227261166386	0.15176646172693	0.164418177902009	3.62525570189224	3.44514311986867	3.9169050682712
PFAS	529.752620601712	772.334739050313	287.170502153111	-1.4266	1.10205690875033e-30	1.17342739140785e-29	down	695	675	852	302	331	274	13.7316	11.9552830614638	12.7152597835227	5.66065675733662	5.17536611778648	4.56636582680299
NEIL3	405.460556068148	636.74335191321	174.177760223086	-1.8726	1.26187303233311e-30	1.34149238628876e-29	down	412	687	768	173	185	192	19.3658190393725	28.9478425678892	27.2678086356578	7.71452794111939	6.88158038760809	7.61245506032032
GPR153	741.000246956812	382.678832224292	1099.32166168933	1.52772539125121	1.3278925264921e-30	1.41057458458696e-29	up	385	324	379	1028	1279	1175	12.621154267738	9.5214735984249	9.38486262266596	31.9709881983017	33.1808	32.4908499151761
MSTRG.8507	783.728447696259	311.93219825238	1255.52469714014	2.01026015625242	1.50995579505542e-30	1.60147183661221e-29	up	250	342	304	1333	1676	968	6.61270180086298	8.10934631695727	6.07383343252254	33.4498118539997	35.0825174634212	21.5972843933084
DACT3	555.496447908997	300.05952571683	810.933370101164	1.43996313584707	1.93245077964201e-30	2.04638109429847e-29	up	290	262	304	807	906	850	12.8393299892822	10.398398718628	10.1664261640762	33.8955353597355	31.7431752310392	31.7430131202196
GABRA2	95.9218334905538	177.307369074102	14.5362979070052	-3.60437	1.94622669768025e-30	2.05936532360765e-29	down	175	152	178	15	18	13	2.41293765601287	1.87876496092854	1.85386633825696	0.196211253053293	0.196407633640547	0.151194594455278
MMP15	899.024407733708	538.396204224675	1259.65261124274	1.22543988310763	1.98102889412388e-30	2.09456064334389e-29	up	399	576	586	1221	1489	1278	12.4232637038422	16.0770404090578	13.7819537572156	36.0664230115354	36.6889524397427	33.5643716946442
KIFC1	909.446214063493	1220.2301200798	598.66230804719	-1.026	1.98403376201729e-30	2.09610777483676e-29	down	1058	1150	1302	585	671	637	30.4790724155432	29.6985147310565	28.3320126111525	15.9880885178021	15.2973570674126	15.4789098256298
ADAM15	830.691206658221	1190.56803887544	470.814374441001	-1.3362	1.99549728720053e-30	2.10658203525354e-29	down	1122	1039	1246	437	557	498	27.7664085456244	23.0495903758382	23.2913820374878	10.2596581260446	10.9083698276538	10.3953964110073
ATAD2	1275.10843920123	1753.81458255451	796.402295847954	-1.13891	2.63288189845481e-30	2.77298955641286e-29	down	1564	1609	1864	852	802	854	26.3936972829626	24.3411077255806	23.7607286562566	13.6404179416941	10.7106457800593	12.1564344635554
GRAMD1B	207.706922416816	69.4034222071073	346.010422626525	2.30148572545763	2.8160556043305e-30	2.95903462535408e-29	up	42	67	97	347	361	384	0.388202069076058	0.55514210749978	0.677221369702542	3.04272449058278	2.64054493900762	2.99381279103531
CDKN3	447.532393696724	675.616152823821	219.448634569628	-1.62061	3.3459425595444e-30	3.51039976713929e-29	down	651	574	706	221	238	234	69.977017414562	55.3104	57.3230783204041	22.5367513394708	20.2455324081171	21.2165691198023
RHNO1	479.779959828478	706.174406315023	253.385513341932	-1.47632	3.40422919634239e-30	3.56879756227197e-29	down	649	632	743	233	279	290	49.3467232294219	43.0776013295435	42.6729631402159	16.8071526148012	16.7878713232396	18.5992948998524
KCNT2	98.7502879339604	178.84297916779	18.6575967001309	-3.25813	3.6649910798183e-30	3.83920521666328e-29	down	168	156	188	19	22	18	2.37450466704983	1.9765561479317	2.00711362545111	0.254766280542039	0.246073152070197	0.214595747057134
PDE1C	824.798156103382	454.615299785874	1194.98101242089	1.39042211906124	3.71011755086364e-30	3.88348486059222e-29	up	335	403	596	1147	1448	1191	2.51423836427222	2.71136196650323	3.37876717057575	8.16675749342611	8.60018927705756	7.53977286817801
TOX2	147.627074841907	263.950676398108	31.3034732857057	-3.07146	3.97200375616453e-30	4.15121714623898e-29	down	175	265	336	27	49	24	9.64882	13.0979416616855	13.9934889001807	1.41229275166581	2.13801255862504	1.1161754539738
ACTG2	669.608472764716	290.724643343739	1048.49230218569	1.84512200498259	4.07943859251196e-30	4.26022477284064e-29	up	173	308	378	983	1315	1028	15.9233323923339	25.413201850307	26.2802820387503	85.8353091185998	95.7836574554578	79.8115659913086
RIMS3	155.607156709143	260.20536093283	51.0089524854553	-2.34968	4.27042839603883e-30	4.45283856602301e-29	down	236	238	272	50	52	59	4.2991463419572	3.88658342691721	3.74273857959273	0.86410164105067	0.749637623304755	0.906582010743526
ZDHHC14	351.398972149329	513.818726033491	188.979218265167	-1.44225	4.30612698784699e-30	4.4866213527782e-29	down	429	479	577	181	215	202	3.60579965918901	3.60911421655242	3.6632830665472	1.44326963948724	1.43008077007303	1.43212369516632
FBXO5	449.378918965749	704.923226842072	193.834611089426	-1.86297	4.36548614514304e-30	4.54498584345405e-29	down	680	618	713	211	174	224	35.8133716867865	29.1773324698537	28.3645691617721	10.5424937575872	7.25209277587799	9.95105611939169
STBD1	829.172880174064	450.686183465042	1207.65957688309	1.41755157428607	4.77339750965777e-30	4.96207079042941e-29	up	300	461	562	1201	1277	1335	13.5368983871851	18.6474585864792	19.1551075139648	51.412121064592	45.6001863295617	50.8117367905797
ST6GALNAC6	1021.56267989809	611.710921864222	1431.41443793195	1.22998531726047	5.16690314881638e-30	5.3670268995001e-29	up	581	544	622	1420	1537	1564	32.7083607951734	27.4537932440361	26.4498611241564	75.8395227835421	68.4753594266591	74.2684321498347
KANK1	1119.45514493196	699.332172878219	1539.5781169857	1.14101050127275	5.4280677564466e-30	5.62970536112925e-29	up	641	615	751	1483	1840	1553	5.50021	4.73060639604983	4.86755859630305	12.072206013439	12.4944319475894	11.240281886448
PEG3	910.869186052874	1251.51294885178	570.225423253971	-1.13231	6.59346867719907e-30	6.82798123411088e-29	down	1116	1112	1373	530	675	602	15.806250963243	14.1186	14.6887750502814	7.12139619300038	7.56565019055366	7.19193957024616
GPCPD1	1210.18220822364	1635.59809677537	784.766319671913	-1.05973	6.9038111524215e-30	7.1384882311388e-29	down	1399	1524	1792	854	858	762	31.1259388410918	30.3955862355054	30.1157105760208	18.0254956689351	15.1067081446011	14.3002811648859
KIF14	481.616828896273	720.338668983305	242.89498880924	-1.56839	7.19511297479564e-30	7.43403883877632e-29	down	673	604	791	262	249	254	12.4713741311696	10.0336048646436	11.0720003620214	4.6060127404024	3.65154	3.97024968627067
PIEZO2	179.702346311138	67.3568369932771	292.048	2.11128552617784	7.94298057292257e-30	8.19428731790806e-29	up	52	64	80	305	308	308	0.747592144066871	0.824825674911958	0.868763840516516	4.15992810265001	3.50420824924246	3.73505465906236
PINK1	1461.00939292804	806.848149193241	2115.17063666283	1.39343905000212	8.15347343487018e-30	8.40506279711371e-29	up	798	705	792	1946	2591	2172	35.2274	27.8989276522708	26.4090712156391	81.4976372143218	90.5154678982192	80.8764840188909
S100A14	418.585834590781	605.946712286697	231.224956894866	-1.39052	8.33747771342618e-30	8.58823367192846e-29	down	482	554	726	217	263	252	60.7653269358901	62.6093762415495	69.134652697133	25.9533327197167	26.2387024674656	26.797495164397
TSPO	4080.95241641176	5538.69	2623.21843532652	-1.07754	8.86346255770128e-30	9.11622544607143e-29	down	5201	4914	5727	2397	3018	2896	887.924697250809	752.047455051563	738.527768505729	388.223585291245	407.742821010339	417.035186680639
AURKB	534.928177285535	760.912437524108	308.943917046961	-1.30147	8.90181471848477e-30	9.1487509242054e-29	down	612	702	895	296	322	358	18.8274626526611	19.3596854367614	20.7976263823425	8.63886492604185	7.83924161420725	9.28984053319959
ZNF423	391.331423231322	208.306133194879	574.356713267766	1.4687936480172	9.21358188667e-30	9.4620145704722e-29	up	189	197	210	572	637	606	4.69511702957751	4.38704061959979	3.94052671861307	13.4804765851146	12.5228118576759	12.6981982055295
TNFAIP6	451.286123792332	212.695336857014	689.876910727649	1.70502947071768	9.75963251081677e-30	1.00152243961944e-28	up	211	190	203	627	758	799	20.4126507020358	16.4775015589238	14.8341733840479	57.5451981034541	58.0315218857877	65.200148948931
ERCC8	566.822408411402	788.901335891011	344.743480931792	-1.19343	1.02641666017458e-29	1.05250281511265e-28	down	650	742	890	317	395	380	43.7417011772724	44.7617471528504	45.2400090882489	20.2379339808131	21.0357118961887	21.5700309938714
PCLAF	1528.26425200971	2365.86658296034	690.661921059072	-1.77638	1.02724837491259e-29	1.05256188045867e-28	down	2374	1996	2360	744	592	833	200.886956243319	151.409237584474	150.845858501992	59.7267054294223	39.6433673148163	59.4567115105016
PITPNM3	116.242115225611	13.9531082187399	218.531122232483	4.02284502938718	1.07596281964353e-29	1.09998995930023e-28	up	22	5	11	223	239	228	0.415069139759396	0.0845645963386567	0.156762006409108	3.99141814292059	3.56839950811293	3.62841932154168
PREX1	1284.6294634392	1730.91127782884	838.347649049564	-1.04546	1.11432602920533e-29	1.13835394583808e-28	down	1541	1556	1881	882	933	831	31.8248142990127	28.8067088889728	29.3428571360745	17.2805047805642	15.2483442795217	14.476018286475
LTBP4	1962.85850844223	1174.4373901995	2751.27962668496	1.22990455358097	1.18350034385192e-29	1.20720586461774e-28	up	1129	985	1246	2715	3290	2704	29.525170934187	23.0916794883268	24.6131322451366	67.3585783528714	68.0882516136621	59.6471950868062
PITPNC1	659.035770050641	962.25391428292	355.817625818361	-1.43706	1.20818946011543e-29	1.23054322765464e-28	down	700	995	1106	354	350	418	10.3182157903329	13.1477203667786	12.3143660020204	4.95033316018662	4.08274651119079	5.19717939345525
CASTOR2	1269.90434472081	846.493557110017	1693.3151323316	1.00206320865468	1.23276333533781e-29	1.25369357296846e-28	up	707	857	870	1633	1973	1754	14.6010017582102	15.8659058598006	13.5716564106246	31.9944039758064	32.2454	30.5546763832457
CACNA1G	144.413398349899	32.8661676228673	255.96062907693	2.95298387257578	1.31773687136791e-29	1.33910823916214e-28	up	22	36	38	302	294	210	0.227155391753875	0.333214338581873	0.296370061043058	2.9582298276173	2.40229039589964	1.82896133070153
GPR37L1	93.6459231190058	3.59350222009354	183.698344017918	5.60257884545744	1.33590913242279e-29	1.35656134977989e-28	up	0	6	5	189	221	171	0	0.140579122022262	0.0987118140307135	4.68635483298495	4.57108023070521	3.7698991705422
NOD1	292.404465730674	118.881639753771	465.927291707577	1.97117349757285	1.38768737041189e-29	1.40808844593212e-28	up	109	89	146	459	577	440	5.18964837331727	3.79858853794314	5.25066916469382	20.7323590050822	21.7403	17.6705054127069
GLDC	122.578506286767	220.864344701693	24.2926678718405	-3.17889	1.63795715802525e-29	1.6595606168159e-28	down	232	178	216	21	27	29	8.17735931720486	5.62426674997783	5.75081254801446	0.702213203369178	0.753124309924778	0.862199872101687
VWA5A	980.573841757654	541.632295354001	1419.51538816131	1.3861727198505	1.69573869545888e-29	1.71554754777935e-28	up	354	567	669	1411	1557	1517	6.87961414914707	9.87790146393084	9.82058368765325	26.014317274348	23.9456834657234	24.8674503546328
LRP8	661.761443970191	915.439553286291	408.083334654091	-1.16394	1.74406577895251e-29	1.76181741429549e-28	down	771	855	1017	377	495	422	14.3029583338587	14.2186518960114	14.2509170597727	6.63494680877644	7.26698895541452	6.60341825820166
PLCE1	473.625494772946	268.408969569573	678.842019976319	1.33863493486115	1.78218354048447e-29	1.798986607273e-28	up	219	259	298	702	784	659	2.84370223625475	3.01481439630421	2.92285070562657	8.64772193794873	8.05626740795942	7.21789033076891
CERS6	176.838696682927	42.3673427647285	311.310050601125	2.90576900453708	1.87491000029708e-29	1.89118332893468e-28	up	53	34	30	311	351	322	1.03828250404347	0.597089446272257	0.443926719023089	5.77995763442851	5.44157461328674	5.32084242632632
CCNG1	8551.35004839956	11518.782619172	5583.91747762714	-1.04443	1.9075208822503e-29	1.92265095892938e-28	down	10406	10569	12058	5112	5882	6667	608.683230470749	554.194517257684	532.761899883899	283.676238994975	272.276614082382	328.94465218635
KIF18B	541.307128163587	795.941427058426	286.672829268748	-1.47511	1.9469684429969e-29	1.96095777180955e-28	down	689	695	916	321	275	305	28.7942077155365	26.0370350436458	28.9155694241719	12.7266922874275	9.09487	10.7515384025865
ZMIZ1	1886.96249721339	1198.35781042226	2575.56718400452	1.10527474688353	2.02189932492339e-29	2.03491969807426e-28	up	1084	1089	1265	2667	3048	2427	13.2388741175621	11.922585949226	11.6697797680054	30.9007760161087	29.4587652001018	25.0020953214604
SYNE3	1337.54070745162	1834.72961555106	840.35179935219	-1.1258	2.0334197123207e-29	2.04500057902548e-28	down	1681	1579	2012	865	959	831	24.1495368330413	20.3349933182409	21.8333025453756	11.789131166471	10.9027864379035	10.069942157153
ADGRG6	989.153895314752	1415.09573546268	563.212055166825	-1.32837	2.0878708937532e-29	2.09820994400312e-28	down	1340	1214	1497	562	575	640	20.8921167084913	16.9674720831086	17.6298983944945	8.31263210780964	7.09452454104855	8.41671222808303
ZNF395	568.022591952376	791.422225524777	344.622958379976	-1.19811	2.27779821766145e-29	2.28569906756773e-28	down	668	725	894	320	406	366	18.7489199415224	18.2414186361381	18.9534238658069	8.52068225604928	9.01786296479203	8.66494354223266
S100A16	1186.53157206096	1605.73047312123	767.332671000692	-1.066	2.62355194978322e-29	2.62877198682406e-28	down	1199	1555	1928	720	906	805	63.3430551840021	73.6429247890627	76.9373488704799	36.0858483616959	37.8778942241795	35.8724107421671
E2F8	714.398158633363	1003.35980309662	425.436514170106	-1.24002	3.58344668306132e-29	3.57477069329308e-28	down	739	979	1210	444	473	426	23.8139935319917	28.2807743381238	29.4525924160556	13.5736098802514	12.0622059528782	11.5792985584878
FAM98C	661.312866371531	958.319603571711	364.306129171351	-1.39368	4.40307445681348e-29	4.38919379686898e-28	down	904	886	943	373	395	382	94.7094921078143	83.2107834000371	74.6254793937014	37.0730663885393	32.7491459397654	33.757735020997
GALNT4	903.249839120226	1244.50004252455	561.999635715898	-1.14762	4.42057748979149e-29	4.40341334276153e-28	down	1021	1217	1355	576	554	641	23.4700633326447	25.0784048658635	23.5276298386461	12.561329352194	10.0780402825683	12.4288632237747
KIAA1755	214.584042754279	1.18845005820849	427.97963545035	8.27767156885315	4.55023883403353e-29	4.52593982636093e-28	up	0	0	4	453	447	449	0	0	0.0812261659324076	11.5533625106382	9.50979001515185	10.1816180104118
GJA5	105.750971945185	2.53953239642708	208.962411493942	6.24928744490779	4.60662300045441e-29	4.57867346032007e-28	up	0	3	5	197	266	200	0	0.0973311803972125	0.136687969601034	6.76395562946629	7.61849814886319	6.10554982119748
TCF4	499.693900971084	288.827	710.560600427768	1.30143826137803	4.62091252159343e-29	4.58952137005887e-28	up	257	258	316	712	823	712	5.06597556015719	4.5590093680448	4.70508435106096	13.3147973375417	12.8383026030481	11.8384493501289
BHLHE22	79.1799581333394	7.45924104485742	150.900675221821	4.31539937852429	5.3205896448242e-29	5.27289048109873e-28	up	4	9	9	148	167	162	0.310544821282189	0.626365200199932	0.527785158433313	10.9006053164683	10.2602649773664	10.6087490003617
MBIP	777.852520470434	1067.05152886994	488.65351207093	-1.12633	5.42854130502454e-29	5.3759560178018e-28	down	936	997	1134	508	512	521	69.8450638579413	66.6923222575387	63.9180163808991	35.9623598336894	30.2348373583222	32.7930984705815
TMC6	163.311061176429	55.9770549613256	270.645067391533	2.26778372512635	5.48571851268858e-29	5.42862551797865e-28	up	42	55	66	278	270	305	0.639763945887713	0.751024271000936	0.759389819991858	4.01735182248153	3.25470807304175	3.91881868744191
VGLL4	728.950502518793	469.699817238551	988.201187799034	1.07193497543862	5.87386623185451e-29	5.80006965537587e-28	up	386	431	544	1010	1061	1048	6.36829096768334	6.37431726146053	6.77930006869628	15.8081688898628	13.8525199127956	14.5841706007171
MSTRG.9331	1004.33972762791	1454.13198420523	554.547471050599	-1.39059	6.20953504003617e-29	6.12262856703203e-28	down	1385	1230	1548	616	582	548	288.873754826085	229.976910941908	243.881935809145	121.888750529769	96.0636543332186	96.4103659579443
PLEK2	164.110694736258	279.832542552442	48.3888469200748	-2.53698	6.42334137451239e-29	6.32885309197427e-28	down	215	264	336	49	38	65	9.62818934368461	10.5981704742955	11.3656899340273	2.08174170269983	1.34668978159016	2.45529895427785
PDK2	413.834765475024	194.689469501369	632.980061448679	1.69877426987539	7.61071511950144e-29	7.48790835599573e-28	up	145	193	229	568	835	609	5.75639925741828	6.8684861516297	6.86702696452976	21.3922192903985	26.2329533836332	20.3931849841979
TGFBR3	1310.16076383372	848.917861820533	1771.4036658469	1.05881443909094	7.80146248916392e-29	7.67002787166752e-28	up	621	844	1011	1739	1881	1975	13.3252525903151	16.2348061856235	16.386468584489	35.4003888008744	31.9411428659461	35.7466879977067
AWN	424.570755074909	220.793992285923	628.347517863895	1.50430567981589	8.31945598447238e-29	8.1674832506044e-28	up	153	231	261	587	726	677	29.3121381326894	39.6724351918766	37.7699960360289	106.688784909158	110.070387206141	109.403091965696
PPP1R3A	156.204301488032	1.64819485277071	310.760408123293	7.49183381656166	8.35915692845423e-29	8.20053800549727e-28	up	0	3	2	299	312	370	0	0.0480661974472082	0.0270008887539987	5.06983106228523	4.41296110322799	5.57807415628572
CLIP3	1212.74433513207	751.656473067104	1673.83219719703	1.15209145331142	8.57287440088362e-29	8.40413649811208e-28	up	529	758	911	1711	1889	1688	10.8591729035062	13.9486151963459	14.1256947544125	33.3208203879268	30.6867460859092	29.2279515139544
WISP1	681.835265963993	364.017681107202	999.652850820784	1.45803174673572	9.55822073756849e-29	9.35659664281633e-28	up	310	322	421	926	1311	938	9.89148817589298	9.21036042817185	10.1468771497764	28.0308023375979	33.103997445138	25.2457129882754
ASAP3	652.822613823922	376.285444445436	929.359783202408	1.29948640896042	9.8223021009721e-29	9.60819004797969e-28	up	263	374	465	938	1032	966	8.26612713197628	10.5375281009979	11.0395062305634	27.9687959295843	25.6686976783579	25.6099256782328
CCNB3	582.66723428191	860.880017412265	304.454451151556	-1.5015	9.91306851463059e-29	9.69000665660907e-28	down	598	908	1007	299	312	350	17.943527061906	24.4238031072534	22.8237217830303	8.51142777548631	7.4086491728632	8.85848663289995
GLS	7733.53989028121	10421.7752812824	5045.30449927998	-1.04646	9.9831382056046e-29	9.75148923718432e-28	down	9647	9503	10663	5200	5067	5635	58.4124876856312	51.5816184802489	48.7689266427253	29.8704226372289	24.2796339031014	28.7800937390771
AP1S2	1140.1379019722	1559.4022964758	720.873507468612	-1.11287	1.20128505358086e-28	1.17172689193249e-27	down	1387	1425	1669	731	725	817	36.6517336849584	33.756214448977	33.313845096648	18.3256774407788	15.1612103589726	18.2106302930727
ARNTL	672.569706292548	960.854653605109	384.284758979987	-1.32003	1.33649604977753e-28	1.30174332298173e-27	down	903	869	973	379	433	403	37.5191446578208	32.3672473590166	30.5371416129019	14.9392566580751	14.2374063625641	14.1239146546841
USP28	1071.74	632.234180796326	1511.24147233967	1.2534875121917	1.44692407363102e-28	1.40829109729141e-27	up	432	624	800	1498	1729	1552	10.2554373663806	13.2793201417952	14.3453381810315	33.7370304424113	32.4820356595762	31.0775673620752
B3GALNT1	157.315829358993	260.396145258308	54.2355134596774	-2.26255	1.6215789675243e-28	1.57602639181043e-27	down	236	247	262	57	57	57	5.00342054842642	4.6943208513378	4.19572156809727	1.14644826243918	0.956329750090992	1.01932979852138
FAM118B	659.910626769922	401.006058306688	918.815195233156	1.19378127846607	1.98893024656787e-28	1.93029868398168e-27	up	315	364	489	849	1069	993	25.4099030252416	26.3217432852005	29.7955685607875	64.971776840581	68.2414057841756	67.5657438059156
GRASP	519.495524084454	311.600038874445	727.391009294463	1.22123870628862	2.1348293606791e-28	2.07041903118072e-27	up	255	282	367	747	789	760	14.1916512651128	14.0689818760534	15.4279839555651	39.4400949561486	34.7494199140731	35.6772360869663
FBN3	88.5422870390986	3.29638970554142	173.788184372656	5.6574011981384	2.45323960186091e-28	2.37583325259992e-27	up	0	6	4	172	188	189	0	0.071943757387153	0.0404139601824904	2.18259974733916	1.9900166442544	2.1323953055411
ADGRG2	205.586737929399	60.2918230704027	350.881652788394	2.52035733557965	2.62131567987088e-28	2.53679923837754e-27	up	31	58	92	328	401	382	0.90840197533711	1.52357971336852	2.03636004654003	9.11831979774642	9.29904939207516	9.44201310361723
EVI5	2025.67861780937	2771.88004893124	1279.47718668749	-1.11448	3.01469316670455e-28	2.90714772962282e-27	down	2630	2483	2801	1309	1406	1325	45.463175456567	38.4770306497335	36.5735814915994	21.4668471738368	19.2338907318178	19.3198947477022
FABP4	106.154066873352	189.821413827048	22.486719919656	-3.07501	3.46131659454709e-28	3.3331106045366e-27	down	178	185	177	21	22	28	27.8764783802295	25.9723021430012	20.9383057323661	3.12005177616385	2.72658093068825	3.69879956217343
OLFML2B	3240.42281131682	1929.76742158974	4551.0782010439	1.23639854198976	3.55321328257042e-28	3.41676386160609e-27	up	1285	1934	2453	4524	5373	4503	53.3098401403403	71.925275485164	76.8691652412835	178.053882791727	176.400129197801	157.576358263759
GAS2L3	457.425907903415	647.644930014301	267.206885792529	-1.27803	3.56264716756114e-28	3.42341438426352e-27	down	539	606	727	270	276	297	8.71025613923477	8.77880893510875	8.87415349008213	4.13933451915793	3.52962891844855	4.04840050408702
GEN1	214.163310358781	332.637099479885	95.689521237677	-1.79792	3.61546114019258e-28	3.4717108137852e-27	down	281	311	368	96	100	106	11.3706064616567	11.2812834058357	11.2480047661155	3.68530250053986	3.20224911764714	3.61799559665661
INPP1	624.622313882406	914.670046056372	334.57458170844	-1.45303	3.99373431658341e-28	3.82953494376479e-27	down	644	953	1072	336	333	386	18.0901951008735	23.997781550521	22.745868960502	8.95409	7.40251715665356	9.14596526829902
ARNT2	503.991161339608	291.710049831182	716.272272848035	1.29622400169826	4.28428915207851e-28	4.10524873860546e-27	up	237	291	314	765	781	713	4.27059638326602	4.70060742866024	4.27385903915076	13.0775448149627	11.1370205637181	10.8371371980545
LSAMP	270.362028907941	129.428777365099	411.295280450783	1.67511132299271	5.42165801296825e-28	5.18777508813014e-27	up	120	119	131	397	463	441	3.18583447446169	2.83211	2.62702146449376	9.99901150646325	9.72748922167666	9.87564365390925
LOC100518097	93.9311139362763	179.906546926273	7.95568094627996	-4.50922	6.03729523186729e-28	5.76873529639491e-27	down	95	185	257	10	9	6	2.41991544557967	4.22443980701291	4.94492915251384	0.241658005161062	0.181424903791403	0.12891774384366
ERBB2	1139.88342528089	683.410640716688	1596.35620984509	1.22129367855391	6.57876567750979e-28	6.28170483968404e-27	up	492	653	856	1533	1960	1566	13.7187554930734	16.3223845702414	18.029087308132	40.5523818650504	43.2497389210005	36.8320787554804
PLXNB1	1259.46679237108	833.273942052536	1685.65964268962	1.01903094779239	7.29473121470787e-28	6.9604533562374e-27	up	761	746	883	1610	1966	1761	14.3417497238714	12.6030924432233	12.5698052889588	28.7851143188222	29.3210016175835	27.9937898751038
TMEM255A	299.066913467328	454.636	143.497537160455	-1.66389	7.88923781408728e-28	7.51716654226663e-27	down	395	442	468	160	155	137	9.17274277077625	9.20121545575732	8.20915274346293	3.52489919683346	2.84846982501909	2.68353674397751
PREPL	2542.85730106061	1568.53252982494	3517.18207229628	1.16673396796259	7.92903966593622e-28	7.54980058387499e-27	up	1524	1368	1580	3315	3863	3948	33.2561162419228	26.7604536596055	26.0431800586641	68.6269495675613	66.7097136443742	72.6688966613472
LOC100739163	4923.67521804734	6595.29661232778	3252.0538237669	-1.02007	8.5445292012558e-28	8.13015840094298e-27	down	4902	6529	7782	2849	4014	3464	524.85572691655	626.663086946546	629.373168397398	289.390108449701	340.111884201038	312.84511398896
LRRC75A	163.401249647237	267.354112642416	59.4483866520578	-2.16517	9.1898302775253e-28	8.72584652817818e-27	down	216	262	295	48	72	69	11.9577400785761	13.0022185276351	12.3358118864251	2.52093237202108	3.15431935000962	3.22202798711533
PGM2	626.835766248035	860.615891686371	393.055640809698	-1.13146	9.32388379052321e-28	8.84078437236709e-27	down	660	861	977	381	439	423	24.7603125450531	28.9558387869102	27.6858023875407	13.560064722769	13.0333036289421	13.3855867818859
NPTX2	238.968092068634	389.983776017514	87.9524081197548	-2.1493	1.00920340162999e-27	9.56246595955605e-27	down	259	410	474	86	115	78	13.036665867817	18.4999876698657	18.0216884000047	4.10667015191231	4.58081145458552	3.31166374083999
LOC100738475	319.690814698015	482.150390804272	157.231238591758	-1.62007	1.0230362195687e-27	9.68678515144542e-27	down	386	425	593	173	162	160	19.8241828768094	19.5667065812958	23.0045132344724	8.42905123687067	6.58416659505021	6.93127026388352
LOC100512448	4408.71888691792	5923.63394605667	2893.80382777918	-1.03319	1.0862111816671e-27	1.02778103250713e-26	down	5309	5512	6168	2704	2981	3460	377.57235082388	351.412721354018	331.346347591803	182.439446407287	167.774997252499	207.56227261544
SEMA6C	384.571729595165	203.390165136995	565.753294053334	1.47011922330486	1.10962748414268e-27	1.04920757314937e-26	up	152	186	257	557	604	626	2.22728924027572	2.44324369673002	2.84456929978639	7.7430635946297	7.00402641793474	7.73734966958556
PLXNA4	141.368343179783	46.5215719247283	236.215114434838	2.35286996255314	1.22423928964574e-27	1.15597094592452e-26	up	42	45	46	239	277	231	0.343141239543871	0.329577041432463	0.2838780551223	1.85244842845807	1.7909406755139	1.59191716302634
HIBCH	466.186615563991	661.693505580858	270.679725547123	-1.28884	1.47612810190843e-27	1.39091571736998e-26	down	577	630	694	280	289	285	46.8771476805911	45.8824633547288	42.5888	21.5808226884155	18.5806547536931	19.5305774975777
ATP13A2	1318.32903992476	1869.58905960381	767.069020245719	-1.28409	1.69299842171402e-27	1.59305879169865e-26	down	1833	1550	1956	749	868	809	62.2904055225344	47.2183930677209	50.2085764188256	24.1471072399222	23.3429760368979	23.189536841504
DUS4L	441.667913226693	634.421	248.914581044485	-1.34745	1.81976312710637e-27	1.70997368619664e-26	down	558	598	666	229	277	282	20.0092012390895	19.2228398976886	18.0393193294381	7.79032606306477	7.86055350115146	8.52961681369389
RCSD1	179.538052220505	58.3524765719257	300.723627869085	2.35731	1.82522494092869e-27	1.71392151393697e-26	up	37	65	69	258	328	367	0.912337684686091	1.43677266989703	1.28514859227818	6.03529073301647	6.40037675776034	7.63316787809673
ZNF436	550.153451360654	334.199951092761	766.106951628547	1.19653211371429	2.04775714077073e-27	1.91890791475255e-26	up	278	302	388	750	907	768	4.51602881314755	4.39784240851742	4.76095413793979	11.5584013722533	11.6599584023565	10.523446271311
C17H20orf194	741.286558109147	993.89273231885	488.680383899444	-1.02353	2.05339176738271e-27	1.92286280035142e-26	down	858	911	1096	488	539	517	13.3132800975949	12.6717609082574	12.8457273424916	7.18360101702982	6.61857283249027	6.76664175391891
ANP32E	2311.12435585372	3226.24980275254	1395.9989089549	-1.20898	2.15918032047573e-27	2.0205350872339e-26	down	2668	3077	3576	1435	1269	1689	99.0834131261099	102.438554370442	100.314337040917	50.5582035477754	37.2953391593297	52.9090108621312
ADAMTS15	98.2262509871805	18.0854419032808	178.36706007108	3.32369478659214	2.39228807956212e-27	2.23559732081142e-26	up	18	18	15	178	168	216	0.424575934543943	0.380606486858475	0.267254171239648	3.98315742589438	3.13595597146613	4.29755536195413
EPB41L3	874.952420621876	553.41312050726	1196.49172073649	1.11438310701879	2.56623908813736e-27	2.39486292940314e-26	up	507	472	612	1208	1294	1276	6.84057903692762	5.70883796006818	6.23715722937472	15.4623834827505	13.8164664862626	14.5217996262586
POPDC3	466.596025246735	695.699042946284	237.493007547186	-1.54703	4.06570807072233e-27	3.77722329167264e-26	down	662	610	716	208	290	256	54.8610632073569	45.3165539772027	44.8197693216558	16.3528768206924	19.0187528245484	17.8949733374237
CBX6	653.635192973362	427.558554518268	879.711831428455	1.04019752056061	4.06696690373519e-27	3.77722329167264e-26	up	343	414	481	871	970	939	7.74756363183195	8.38285944867675	8.20666059023174	18.6643894015938	17.338861272265	17.8904590348167
C2	128.721329461657	26.1623053813074	231.280353542007	3.13906792919496	4.23093444614221e-27	3.92682700779492e-26	up	13	40	23	228	256	247	0.688923296708088	1.90023941422996	0.920673661290192	11.4627010420104	10.7360688987982	11.0410234405498
PBX1	479.246021979396	252.211155961438	706.280887997353	1.49035009570079	4.26333123564811e-27	3.95419609898413e-26	up	242	221	257	748	716	761	3.77737140234178	3.09234120535064	3.03010591734884	11.0764481747664	8.84433430749669	10.0194489913646
C1QTNF2	170.46505179993	67.7374951179541	273.192608481906	2.0114084455525	4.27272163497123e-27	3.96020423113182e-26	up	56	63	77	268	292	303	5.46017263323752	5.50655153485272	5.67099724400639	24.7900693014185	22.5309240777115	24.9198736049187
ARSA	504.932154497986	276.53834970241	733.325959293562	1.41249844687849	4.46321344212116e-27	4.13113091712194e-26	up	261	248	281	683	891	751	18.6790021654148	15.9105670324308	15.1904223543325	46.3722820486045	50.462489832368	45.3354532380536
PEAR1	288.83306759061	120.053141154511	457.612994026708	1.91861707709487	4.88619332601495e-27	4.51035781763919e-26	up	80	103	173	458	509	479	2.43366302851386	2.80884965421206	3.9752726866525	13.2178413665916	12.2536661993188	12.2911022248536
OPLAH	603.554521417933	840.911796829595	366.197246006271	-1.19869	5.42446261779255e-27	5.00382755862451e-26	down	738	796	881	374	378	403	24.7524533582918	23.9329243716094	22.319690164375	11.900304966718	10.033015763886	11.4012323116125
PHKG1	421.552197725147	245.917774572427	597.186620877868	1.27977910967007	5.69081948965487e-27	5.24597102378557e-26	up	197	239	276	569	699	623	14.8958659154078	16.2001203475952	15.7637295177004	40.8165595030891	41.8267874785829	39.7349283897065
UNC13A	197.176986120669	47.6623400713169	346.691632170021	2.87504690275197	5.69806272504844e-27	5.24908935450432e-26	up	57	25	53	334	451	315	0.780014880281651	0.30668239944246	0.547840664999872	4.33609809681901	4.88407562278332	3.63599640949507
LOC100157433	128.562075799781	40.8947577869472	216.229393812616	2.39765206552153	6.59705472318405e-27	6.06082115345496e-26	up	30	42	47	205	239	240	0.530765808358761	0.666118944855941	0.628101608275898	3.44080566297905	3.34624234029267	3.58160580172658
LOC102165318	175.923920145652	60.8150156294004	291.032824661903	2.25760791196035	7.14025104235014e-27	6.5421828452045e-26	up	41	75	60	274	326	321	0.237370201717935	0.389246232032907	0.262387992407603	1.50493417610743	1.49361184111109	1.56758909758201
CHEK2	421.050425820591	612.494710118795	229.606141522387	-1.4182	8.67682405764843e-27	7.93935240321976e-26	down	447	597	745	227	242	256	7.21669372688438	8.64024175221937	9.0852605819053	3.47681200383133	3.09188920545912	3.48622631239193
CACNG4	93.0888213550018	10.6732679449274	175.504374765076	3.97695223816525	8.94312773109386e-27	8.17751901544608e-26	up	4	8	21	166	227	164	0.161142129649382	0.288908225175896	0.639026350026709	6.34427201795105	7.23690331677078	5.57285592628367
SUPT3H	490.200678673113	694.969938456898	285.431418889327	-1.28251	9.4289915337979e-27	8.60442938825839e-26	down	615	636	747	273	302	327	26.3888612268462	24.4637742719169	24.2112102672187	11.1130375154147	10.2548729041451	11.8352693445777
TACC3	1038.28775007886	1428.36597457085	648.209525586874	-1.14056	1.04890045540588e-26	9.55891386873579e-26	down	1144	1386	1606	712	745	588	51.9126393160155	56.3807861409504	55.0481832086912	30.6514961995306	26.7535343406967	22.5065677949814
WSCD1	404.419088676745	171.378016276252	637.460161077239	1.88928127557429	1.09079035295327e-26	9.93400966450474e-26	up	99	206	198	633	697	684	1.53422795524562	2.86182273335307	2.31776954261319	9.30642768648633	8.54801510745874	8.94119689664157
CSRNP2	746.469536966654	488.020848469084	1004.91822546422	1.04467844455234	1.14054543344571e-26	1.03801849120223e-25	up	432	452	518	1015	1104	1055	5.66231796936899	5.31091992410641	5.12850319874739	12.6212145373503	11.4513683869027	11.6640084684724
CD2AP	1088.28043446991	1467.36538385939	709.195485080427	-1.04873	1.23888858911455e-26	1.12601391351541e-25	down	1258	1389	1578	696	716	826	30.6100196998283	30.2974463714974	29.002826928958	16.0663346035621	13.7871276334666	16.9530512576285
GPR146	220.677487457699	89.8000778004284	351.554897114969	1.97783895690496	1.25104405041357e-26	1.13630233490136e-25	up	81	91	84	320	443	353	2.8440030457154	2.86422573328661	2.22779224832992	10.6590774168338	12.3091076617392	10.4545321730514
KIAA1524	717.33521546464	1051.38292536864	383.287505560636	-1.45471	1.387095136344e-26	1.2573555045913e-25	down	1035	915	1043	408	401	399	22.5889681911022	17.9018514831542	17.1945	8.4477452159375	6.92593198721757	7.34537207452897
TRIB2	540.751209776642	322.646572414966	758.855847138318	1.23187436414371	1.42380902011227e-26	1.28891686061694e-25	up	238	339	360	734	849	817	7.28891365830084	9.30692809556163	8.32796159288127	21.3258577760645	20.5764924280975	21.1053600298251
SLC25A29	659.044562651377	941.605909831876	376.483215470879	-1.32054	1.49055109717049e-26	1.34843800853142e-25	down	889	827	977	377	444	370	14.6367720619374	12.2059017519387	12.1503412771392	5.8885653451941	5.78501280429848	5.13842630787839
EVA1B	549.405491622821	282.710228451858	816.100754793784	1.53555880864783	1.79651757499785e-26	1.62091900910722e-25	up	283	241	280	735	987	867	29.0467479365997	22.1742497514471	21.7079831571652	71.5686820138112	80.1689210873276	75.0611195574599
AKAP1	799.374932640514	454.721425964941	1144.02843931609	1.32805687591655	1.85157759502175e-26	1.66948942702326e-25	up	306	496	526	1160	1311	1145	15.9558427755924	23.1846641925176	20.7173608261644	57.3826909961576	54.0977022469285	50.3603417070466
FAAP20	350.495749459303	505.173128261358	195.818370657248	-1.36564	1.91034129598703e-26	1.72019275506858e-25	down	425	481	551	182	222	216	19.7455365865074	20.0329957197005	19.336682802581	8.02187698944217	8.16226687391227	8.4648374176365
GXYLT1	1400.95114040052	1879.75189570214	922.150385098901	-1.0273	1.94251106765209e-26	1.74684675839057e-25	down	1638	1712	2065	903	928	1079	26.7618109092771	25.0741472745664	25.4842596019954	13.9963228138298	11.998511783143	14.8698951017515
ASAH1	1253.69664892977	809.821832124655	1697.57146573489	1.07046460693651	2.01379984705597e-26	1.80975786651817e-25	up	761	708	849	1633	1872	1863	44.0788044591853	36.7620075008213	37.1452430450042	89.7337742081533	85.8082016301556	91.0212645124455
FABP3	1034.97176867949	646.795224861409	1423.14831249757	1.14108887121098	2.03325866289559e-26	1.82603817961633e-25	up	609	576	664	1322	1613	1571	185.842838844865	157.569382622107	153.054809723069	382.72302740867	389.52982111911	404.379921037388
TFPI2	2138.17201949568	1191.10150591252	3085.24253307884	1.37505021659007	2.41754812791361e-26	2.16686894497306e-25	up	1177	1092	1110	2910	3141	3695	90.6042994382807	75.3556454208927	64.5424856369286	212.515168020602	191.345426394602	239.922869173715
ABCA7	353.544039720052	176.302751844459	530.785327595644	1.5832299111337	2.41922377418262e-26	2.16694240168387e-25	up	120	178	219	549	610	518	2.21260036898948	2.94213467456261	3.05011499530572	9.60325981458474	8.90080681685453	8.05631342864039
SASS6	616.274424258184	852.219316741208	380.32953177516	-1.16225	2.61257507827879e-26	2.33551501244949e-25	down	768	780	897	374	418	410	21.6850408177642	19.7430587701189	19.1311832254766	10.0183275304579	9.34013409686605	9.76489865783301
MANEA	567.604793531307	844.960538058433	290.249049004181	-1.54306	2.76203900813469e-26	2.4675062019453e-25	down	744	760	929	323	253	335	15.8995250955134	14.5594718458922	14.9960643411884	6.5484473366271	4.27867740752606	6.03866425465396
RTP4	940.998421578977	548.492810623083	1333.50403253487	1.28216551702927	2.80118115142832e-26	2.50083126171838e-25	up	427	591	564	1373	1613	1232	9.76457821349238	12.1152925610507	9.74215604319968	29.7865874604571	29.1902481207447	23.7640895927468
SSBP3	831.402351763863	496.721360478346	1166.08334304938	1.22760625735611	3.24553319500536e-26	2.89373867885166e-25	up	340	512	602	1124	1356	1211	14.0796345884604	19.0065476710739	18.8303903078706	44.1573881671079	44.4375351781967	42.3001073487386
SEPT4	606.703144704639	365.400111524688	848.006177884591	1.21113924016849	3.65789228915468e-26	3.2592635292029e-25	up	261	380	424	853	938	888	8.38684997109083	10.9461847811932	10.2914030600117	26.0035114451065	23.8527804605465	24.0688972216382
PDXK	485.908827385519	709.733035464679	262.084619306358	-1.43461	3.67847588808181e-26	3.2754575409462e-25	down	679	632	714	257	300	272	82.1101293049901	68.5117170081568	65.2192105677968	29.4838833983008	28.7095259989055	27.7447442335876
PLTP	232.713033383842	105.962403513009	359.463663254676	1.76777732362226	4.529471129979e-26	4.01219667454882e-25	up	93	102	109	335	443	362	6.25534200472523	6.15019795028657	5.53789826030237	21.3765452124535	23.5803171922372	20.5381603894127
CYB5R1	2136.69456269833	1401.75166802103	2871.63745737562	1.03335440560494	5.35929711122327e-26	4.74107760711144e-25	up	999	1427	1666	2630	3421	3053	83.3968212579274	106.789559240043	105.053220449475	208.288051676046	226.003356513392	214.978819289819
KCNH2	116.45815623385	34.682340799378	198.233971668322	2.52536331870858	5.37282943838328e-26	4.74995850934314e-25	up	33	31	35	205	222	199	0.76411896463939	0.643471837629712	0.612160703103727	4.50324421347283	4.06797072514114	3.88673539122607
HDDC2	256.925313795166	391.56752392756	122.283103662773	-1.67634	5.74922302971219e-26	5.07941426478211e-25	down	344	340	446	107	145	136	30.5693443552973	27.0849108429558	29.9373189592348	9.02061316529061	10.1970251300347	10.1941600962498
SLC15A2	679.062166332663	22.7421275286838	1335.38220513664	5.89600510720108	6.50598619757889e-26	5.73682842597148e-25	up	35	15	11	1328	1499	1394	1.02363603048608	0.393268888204432	0.243007998785988	36.8468354250124	34.6942064356928	34.3894439138873
FOS	245.169374453945	107.131619406229	383.207129501662	1.84779496636988	6.79133766633394e-26	5.97681671515486e-25	up	109	86	110	380	442	390	13.0081737441417	9.20045051818899	9.91591694083857	43.0227361944221	41.7436005670176	39.2590058516028
SLC22A23	636.868987317109	365.210717053017	908.527257581201	1.32014732092326	6.83158932792822e-26	6.00835188174903e-25	up	357	321	362	898	1017	957	5.50873666867738	4.44027267241278	4.2193225924959	13.1457307538288	12.4188835585673	12.4560572020482
MSTRG.8851	93.672303616957	11.2126908117015	176.131916422213	3.90299880329515	7.4627161445303e-26	6.55494518198828e-25	up	2	11	22	178	188	190	0.0679655270294976	0.335098273383825	0.564718139680044	5.73856487143677	5.05585195269216	5.44624474645954
C8H4orf26	581.655233334755	369.307060091687	794.003406577824	1.10351912862231	8.27412245160826e-26	7.25827374029145e-25	up	295	351	425	747	931	837	35.5791421403355	37.949091612113	38.7179853061318	85.4709750110699	88.8589021491854	85.1498278518571
ARL6IP6	1860.62720056298	2524.00759320627	1197.24680791969	-1.07545	8.47100530474956e-26	7.42619336741971e-25	down	2310	2345	2567	1201	1204	1371	92.2693228252841	83.9670725583781	77.4500292657861	45.5106418677195	38.0583228632753	46.1920958792443
TTLL7	488.468754412527	751.23814506393	225.699363761125	-1.73625	1.04298104908013e-25	9.09648064422231e-25	down	651	681	834	234	185	290	11.7182416335549	10.9887776054606	11.3396036551473	3.99596722785921	2.63530565912361	4.4031584917307
RAVER2	336.914070734677	510.491123746271	163.337017723084	-1.64426	1.0635492386207e-25	9.26398398304013e-25	down	373	508	608	137	181	200	11.0200868865236	13.4542877200118	13.5684466153427	3.83991272723273	4.23187243097577	4.98414929090173
NFKBIA	512.352478949082	709.504110483399	315.200847414766	-1.17121	1.13894721228793e-25	9.91438235946157e-25	down	561	700	794	324	362	310	80.978012647345	90.5780787449612	86.571535279678	44.3684097475709	41.3514391826776	37.7442505586715
GABRE	119.210083935182	1.59398409276734	236.826183777597	7.10233649738885	1.40982637627328e-25	1.22644972733127e-24	up	0	2	3	245	231	270	0	0.0791458940489953	0.1000343606653	10.2604938938894	8.06988540505158	10.0537065769339
DYNC1I1	160.068851361991	40.4832863063317	279.654416417651	2.77241186855312	1.47822961141447e-25	1.28513350552446e-24	up	17	55	48	266	317	302	0.613632129325066	1.77968307669049	1.30873214905859	9.10888892012625	9.05516227272175	9.19498388115927
CDH4	135.153892283827	39.6314	230.676400269724	2.55743907074049	1.69250732598654e-25	1.47048064609834e-24	up	41	35	36	245	277	207	0.873310325214906	0.668303282432763	0.579212069561106	4.95080045785733	4.66919823834792	3.71911787644542
CKS2	1051.41476118517	1490.56626683777	612.263255532582	-1.2824	1.72505116101193e-25	1.49684241456791e-24	down	1462	1227	1569	603	674	658	297.208286494591	223.603663989704	240.927763398467	116.293503194546	108.430445853154	112.829923753125
CEP128	256.329434036716	407.609177425069	105.049690648362	-1.95967	1.77188860078246e-25	1.53650314444127e-24	down	276	427	490	104	98	129	6.46211471309709	8.9621924978601	8.66586711770973	2.3100613840422	1.8158060659246	2.54765227309992
FAM198B	619.074100085765	349.419014009201	888.729186162328	1.34196580852211	1.77542831350423e-25	1.53859138169006e-24	up	245	342	437	895	899	1009	5.86825	7.34326583960466	7.90631537823672	20.3371442104574	17.0404017844671	20.3853587634575
ZNF704	254.640532966682	118.950921439687	390.330144493677	1.70598176519243	1.91994968009762e-25	1.66171583706476e-24	up	86	109	154	391	409	432	0.780556650232572	0.886856363518601	1.05578882751546	3.36672259961578	2.93769761542064	3.30730755980847
SNTB1	1024.28910054631	543.972666590144	1504.60553450247	1.47221519808778	2.15356161094236e-25	1.8591731570783e-24	up	561	491	484	1467	1652	1637	15.0905584602132	11.8398105888578	9.83418053221562	37.4366659845038	35.1665933608207	37.1429154811327
CYP4F55	102.704866999002	23.7833119339576	181.626422064046	2.91824698316533	2.30206485412887e-25	1.98485579084276e-24	up	13	29	28	168	222	186	0.422916423974868	0.845726635550975	0.688049358833116	5.18495606398992	5.71533878888777	5.10398045951986
MSTRG.17265	70.8559044092469	3.81123236359714	137.900576454897	5.17968321874216	2.84086114396505e-25	2.44166807676946e-24	up	3	4	4	135	154	147	0.159415831026336	0.190542121239887	0.160553784940022	6.80563355594313	6.47602802275273	6.58889197426122
HR	507.357885204969	277.439580882046	737.276189527892	1.40406833145132	3.00401737555679e-25	2.58026685125999e-24	up	189	272	354	747	856	728	5.08097903220538	6.55503951816117	7.18851568501807	19.0515712923768	18.2111415055257	16.508280426681
PRMT3	692.949721966061	947.899618895062	437.99982503706	-1.1146	3.32225828596069e-25	2.85001551509195e-24	down	784	918	1034	454	434	492	15.5825355084642	16.3563183722323	15.5236186501177	8.56056669688792	6.82636644412851	8.24844390196553
PTHLH	91.6475083928099	13.3493739068293	169.945642878791	3.63800053592673	3.38692346913036e-25	2.90365689847198e-24	up	4	19	17	152	220	168	0.338478443543924	1.4412702976478	1.08660152310757	12.2022301414949	14.7323324480736	11.9912695483364
KLHDC8B	204.608375432698	91.2233988361962	317.993352029199	1.79815154118122	3.66763387037628e-25	3.14035376168176e-24	up	68	94	103	314	333	357	3.25461869013253	4.03310813780196	3.7237352010462	14.2575679276551	12.6128502851613	14.4126645045005
MSTRG.12126	175.885335879807	38.8057566034394	312.964915156175	2.99288704642183	4.08111826150756e-25	3.48999779885021e-24	up	13	54	49	291	375	326	0.262320793746541	0.976796145045514	0.746854169049954	5.57066387178267	5.98822953527468	5.54870742012308
TNRC18	1196.26348483365	788.023478692651	1604.50349097465	1.02788359262574	4.19947315806034e-25	3.58895264174396e-24	up	720	706	834	1680	1809	1577	9.06190304287739	7.96548872963855	7.92872453392747	20.0595319951188	18.0178632884661	16.7418508232142
NFATC1	282.856422800931	128.441676772463	437.271	1.7624515668293	4.28397774053066e-25	3.6588721945977e-24	up	103	102	171	405	540	442	5.60650507305058	4.97709554795736	7.03074698482813	20.913880293024	23.2609024693447	20.2937414924845
PTGES	1142.96231830314	606.607380387226	1679.31725621906	1.47285716593078	4.47525658443128e-25	3.81984078961156e-24	up	632	512	573	1523	2018	1785	73.4319468968173	53.3284225115138	50.2889943109484	167.877490175629	185.552552156197	174.94077443708
TSPAN9	1962.07393323027	1227.06847742846	2697.07938903207	1.13846887819217	4.91181029559687e-25	4.18720279556305e-24	up	1204	1082	1206	2661	3088	2781	30.9699797376645	24.9495379262238	23.4321482427348	64.9357571475268	62.8592987422539	60.3393021354096
CCL11	77.5366205228867	7.6233518306844	147.449889215089	4.27782749557236	4.95316985558775e-25	4.21981519589139e-24	up	9	2	11	150	187	130	2.15757700304713	0.429808106522663	1.99189684769394	34.1145505528335	35.4766993327776	26.2876647266443
GPR88	71.7490952341201	7.89053809278819	135.607652375452	4.04871420085378	5.38654777022777e-25	4.58041838847948e-24	up	3	8	13	135	159	135	0.0607151985526121	0.145139948137327	0.198732950935959	2.59199723117301	2.5465434752501	2.3045959438224
ANO5	769.908615651646	506.344014836981	1033.47321646631	1.02767330129446	5.55076893217584e-25	4.71711282317468e-24	up	401	474	596	978	1118	1172	8.85959376612065	9.38790291365416	9.9464031948841	20.4990101724888	19.5474020490896	21.8414721797711
KCNQ5	328.837035575547	476.132649102883	181.54142204821	-1.39315	5.68533418144504e-25	4.82845027264886e-24	down	388	447	544	191	184	197	6.72672132006892	6.94704392712848	7.12395182612873	3.14144656798118	2.52445328763127	2.8808642624494
PELI3	158.346274863027	59.7424030430722	256.950146682982	2.11609675515218	6.70038903320566e-25	5.67987466860956e-24	up	59	52	59	241	284	288	3.50522733107312	2.76941686755065	2.64768645367172	13.5833165004631	13.3524304192819	14.4324986400585
TTC39C	347.163952736109	511.844483041786	182.483422430433	-1.48653	7.3760017948886e-25	6.24091452427507e-24	down	472	455	540	180	188	208	10.1776818869983	8.79506558158275	8.79530689251341	3.68217121679967	3.20806034431021	3.78316313106813
CXCL12	251.103274100436	103.854782989628	398.351765211245	1.94556021600104	7.46914533219955e-25	6.31579409713416e-24	up	87	119	90	415	396	444	1.78162328615727	2.18456213036752	1.3921611220047	8.06249251342976	6.41755529670175	7.66945418899971
RPL22	5471.94010602467	7414.78297816805	3529.09723388129	-1.07091	7.72612541152521e-25	6.5249768459943e-24	down	7095	6237	7890	3540	3596	3997	2113.11427172159	1665.20282560838	1774.99833803208	1000.22670446216	847.555355131357	1004.12918834656
DCAF4	330.402985904359	483.902571659599	176.903400149118	-1.45536	7.79388635077569e-25	6.57811748674718e-24	down	371	460	578	192	180	185	18.9468092585484	21.0591489706555	22.2966889848295	9.30224989091714	7.27465638190163	7.96927404731797
DCK	972.015678007302	1334.71568477631	609.315671238299	-1.13145	7.97032564349968e-25	6.72286090413556e-24	down	1143	1217	1492	594	595	733	18.5987101242031	17.752028447338	18.3381610516529	9.16954191669648	7.66180980135411	10.0606358483695
ACSS3	369.544424575711	545.068614862392	194.020234289029	-1.49311	8.22899879265679e-25	6.93244712414835e-24	down	411	538	637	199	184	228	4.54652502145088	5.33507895486703	5.32264572022626	2.08840844140669	1.61076948074632	2.12744073430754
LOC100737051	1035.91851356873	567.026708791993	1504.81031834547	1.40423104442813	8.35405866612539e-25	7.0334449339509e-24	up	358	578	736	1562	1711	1480	4.67620788699188	6.76798571719748	7.26171101533569	19.3560356291272	17.6863656210207	16.3063724832989
FPGS	185.873106550237	75.9867958599605	295.759417240513	1.96923815640824	8.78589678412852e-25	7.3878688048111e-24	up	70	72	75	259	343	336	3.29712599874797	3.04012059876044	2.66838893694559	11.5734241011087	12.7852560394573	13.3493967623746
ABCG2	599.581752401866	850.813759914834	348.349744888898	-1.28836	1.0456697313752e-24	8.76570366060947e-24	down	616	889	971	321	429	355	39.9936204916193	51.7407335581939	47.6189267644866	19.7715010119768	22.0417010077461	19.441206884848
LZTS1	648.63397654585	401.721912922721	895.546040168979	1.16092568566095	1.09557238393459e-24	9.17837196818149e-24	up	377	357	415	875	1008	949	7.37916033951384	6.26404147670168	6.13569916291899	16.2479378739101	15.6136318407134	15.6681120641502
IGFBP6	1077.16562219225	519.27398146056	1635.05726292394	1.65853523576506	1.12640972457117e-24	9.42510339999647e-24	up	569	403	494	1529	1739	1902	51.2990591234149	32.570392426435	33.6414298702696	130.776352040166	124.072210890604	144.641363050659
KIAA1614	274.965224156335	140.469030912821	409.46141739985	1.53895455547452	1.14701931403228e-24	9.59164920842373e-24	up	103	143	163	426	443	423	3.05831556662272	3.80629040089569	3.65580513976866	11.9999453877573	10.4094216947882	10.5942519675527
NCOA3	570.199475821568	353.347290072121	787.051661571015	1.1514425345881	1.23451060429402e-24	1.03169272812451e-23	up	263	340	428	800	892	795	7.17643363728287	8.31673097498244	8.82159382990413	20.7093997621522	19.2617430362571	18.2980543453632
CD99L2	510.017797376295	299.403946254223	720.631648498367	1.27098357063805	1.5271407504641e-24	1.27467972891715e-23	up	280	259	319	709	765	802	8.95729539622336	7.42744494211437	7.70832314347972	21.5173954011486	19.3668106433518	21.6410382920108
CGNL1	299.721571337268	163.689818277102	435.753324397433	1.40947905998734	1.53154785147006e-24	1.27757399610052e-23	up	128	154	194	423	487	468	2.43379872201976	2.62492090480589	2.78629299528021	7.63026561556531	7.32793242920489	7.5059454176273
GPR37	78.2208706261061	6.67304888562149	149.768692366591	4.39935233948444	1.55440339633687e-24	1.29584445003019e-23	up	0	8	13	129	171	175	0	0.305510071969263	0.418319828016354	5.21349599235588	5.76485847478335	6.28836355920725
FBXO32	176.773257310951	72.3870370698578	281.159477552045	1.95603602644125	1.81249854184718e-24	1.5082339457464e-23	up	63	58	89	285	328	276	6.69807420353601	5.52787495380396	7.14742778034922	28.7460955593674	27.5969479531802	24.7516039290793
IGSF9B	69.5638557366517	7.29631306368394	131.831398409619	4.13014949169701	2.06514067284955e-24	1.71531568287937e-23	up	3	8	11	126	165	127	0.0249783579469331	0.0597108741039847	0.0691808158663154	0.995262807924819	1.08718732403839	0.891930902174157
TIMM9	896.924888513286	1275.74623889168	518.103538134889	-1.2981	2.15897185543669e-24	1.79215752859418e-23	down	1240	1124	1271	475	571	594	115.142578494057	93.5624075477225	89.147707677171	41.8439307949493	41.9592947165488	46.5249130769211
KCNIP3	409.458998852305	213.110764527553	605.807233177056	1.50030697040344	2.23495189968502e-24	1.85296591341568e-23	up	139	216	272	579	706	633	3.15483310682197	4.39477001032126	4.66316580432453	12.4670801932131	12.6807253470307	12.1185360530508
MYLIP	383.820048762156	113.882196354131	653.757901170181	2.51321826506513	2.3530387061233e-24	1.9473078081046e-23	up	47	154	137	637	708	721	1.4462260769604	4.24795456148826	3.18426542600507	18.5952645936178	17.2404816086547	18.7136479314948
LARGE1	633.116262667044	383.497508421869	882.735016912218	1.20585375381602	2.84664515588655e-24	2.35008100695746e-23	up	358	322	421	825	990	979	10.6577125630415	8.59325421877667	9.4670230936914	23.3001933555418	23.323513657426	24.5837724937749
MAF	294.778885897085	146.113281585821	443.444490208349	1.59513573449777	3.43126858614826e-24	2.83100479161759e-23	up	100	149	179	444	526	433	8.11462300703162	10.8386558831344	10.9716448993821	34.1803037615136	33.7778418438997	29.6374684132909
LOC100523213	71.5981102813102	4.37641824374317	138.819802318877	4.86959031662546	3.46010983748376e-24	2.85306934264807e-23	up	0	4	10	123	158	159	0	0.433234389037016	0.912625256733915	14.0984650105767	15.1069576664569	16.2040697382588
LOC106509573	406.459162781125	32.6908534490413	780.22747211321	4.59425377486496	3.77132315701787e-24	3.10215855813502e-23	up	46	23	20	783	918	767	3.07734839941995	1.37932778079012	1.01064631177302	49.6941421093747	48.6003416870537	43.2811766816174
PHLDA3	2664.2288875654	3558.6428524575	1769.8149226733	-1.00671	3.80356116138573e-24	3.12678483140035e-23	down	3282	3335	3551	1590	2033	1986	226.333245419413	206.170452492165	184.974052155791	104.023508697856	110.949400150513	115.524441633775
TBX3	501.045607486047	227.955440761892	774.135774210203	1.77231628644661	4.03036878690938e-24	3.30923456495211e-23	up	246	204	190	731	910	811	6.54624969490003	4.86640711790135	3.81910346902052	18.4543790380999	19.1636	18.2038468697929
STIL	570.74917019907	770.266201682026	371.232138716114	-1.0521	4.0334431932623e-24	3.30976023529194e-23	down	652	745	821	370	410	393	10.2615947746426	10.5110075802175	9.7602464992959	5.52450777115345	5.10656574130758	5.21728636754625
NEDD9	515.391681739935	705.496555574007	325.286807905863	-1.11541	4.73573808853594e-24	3.87704297439209e-23	down	592	679	763	315	387	328	6.11439639183276	6.28669613701588	5.95260117386632	3.08650537257369	3.16315631646304	2.85752860852525
EGF	84.8180387043943	8.32153943955558	161.314537969233	4.2028403747937	4.73616855222863e-24	3.87704297439209e-23	up	1	9	16	129	178	205	0.0236735183526904	0.190996816513586	0.286110077015644	2.89719093500929	3.33472953150772	4.09356346893364
FJX1	902.112874326636	573.880967491066	1230.34478116221	1.09898959281678	4.82378054606987e-24	3.94638652737137e-23	up	424	594	650	1166	1507	1227	19.9918730056127	25.1070035760748	23.1500188266223	52.1568	56.2313727473621	48.7996885547294
DEF8	357.440034935266	201.681334200415	513.198735670118	1.35102033314518	5.09778260114998e-24	4.16553786224977e-23	up	183	180	216	532	565	523	2.96430907646609	2.61376002078442	2.64287430956133	8.17539276312958	7.24266916424119	7.14593304559837
RUNX1T1	430.348552474161	174.998943641898	685.698161306423	1.97906767469362	5.19573938929561e-24	4.24303113971486e-23	up	202	132	157	730	734	698	2.19188419180151	1.28398803852932	1.28681540555132	7.51473542976187	6.30289541268153	6.38861
RASAL2	997.887026748852	659.779395922647	1335.99465757506	1.01587169118657	5.20662775175932e-24	4.24937080076059e-23	up	496	653	771	1381	1552	1289	2.6073366651165	3.07715539395047	3.06140070272977	6.88705757816242	6.45631866958778	5.71548662162015
ARHGAP1	2537.3443254704	1538.32569048818	3536.36296045262	1.19944017712945	5.38685766738976e-24	4.39119326759584e-23	up	1010	1584	1925	3403	4295	3506	41.9011194877383	58.9088088771974	60.3233359516798	133.933988315704	141.008478485865	122.687699771872
PSRC1	283.860272825284	423.030810907091	144.689734743477	-1.54937	6.08906171210309e-24	4.95766299996801e-23	down	360	406	452	158	138	159	10.0278645271294	10.1380120400476	9.51031181362815	4.17529960356796	3.04202549526488	3.7358371930762
ANPEP	2732.44180145043	1777.15961619849	3687.72398670237	1.05197170735048	6.55766956568144e-24	5.33600437370261e-23	up	1249	1778	2173	3588	4521	3574	44.6233915983509	56.9446208516319	58.6421963586872	121.612207440631	127.824013639171	107.705912709216
SH3GLB2	650.269404399756	416.428226512038	884.110582287473	1.08750390136138	6.90333651896976e-24	5.60720828246307e-23	up	341	410	451	805	1067	932	20.1362437866393	21.7034487382407	20.1164335756934	45.0966790994881	49.8616110586707	46.4221075786124
IER5L	910.764135604085	568.12729611977	1253.4009750884	1.14502854735391	7.64111701977262e-24	6.20276227569244e-23	up	522	527	576	1141	1545	1291	44.3640848938076	40.1506380829301	36.9771872246163	91.9964923815807	103.912385316412	92.5490844343814
PAK3	239.646430376442	118.637874318522	360.654986434363	1.6070347140111	7.92321306037193e-24	6.42791933066093e-23	up	99	121	121	366	378	394	1.18760658359616	1.30119858965697	1.09641037461229	4.16526931716929	3.58845089365267	3.98674523207315
WDR54	337.714188995453	501.712435593402	173.715942397504	-1.5263	8.05951537098719e-24	6.53459931421066e-23	down	465	463	506	163	217	171	52.769690455835	47.1013545087671	43.3742995769892	17.5486534671306	19.4880835715699	16.3686387446421
CENPT	506.701438010381	702.964415706664	310.438460314097	-1.17879	8.72614817895441e-24	7.06667282842425e-23	down	617	626	783	307	323	350	32.953407778246	29.971626604294	31.588375698104	15.5552911360496	13.6519753857286	15.7676899894923
CST6	91.2427942110666	8.80973198074926	173.675856441384	4.28150877489832	9.88952602660271e-24	7.99452350676083e-23	up	2	16	8	133	253	169	0.379434805975526	2.72112169804056	1.1464299469848	23.9377546795251	37.9844	27.0444862285102
TPBG	1005.52128480316	613.155059095372	1397.88751051094	1.19267645932307	1.02820459035313e-23	8.3068911556931e-23	up	603	532	611	1375	1612	1435	29.9211742768882	23.6643056219103	22.9009182238971	64.7274681430172	63.3000662868266	60.0617638981336
G2E3	695.042021097845	1011.26997106906	378.81407112663	-1.41508	1.19639112828403e-23	9.6553324597614e-23	down	980	954	937	381	387	427	28.6618088536101	25.0119012898018	20.6998631693155	10.5712682958808	8.95707664483865	10.5339257899784
PIGA	422.997781884201	587.323476392614	258.672087375788	-1.18237	1.19653123444127e-23	9.6553324597614e-23	down	503	552	637	265	289	263	11.6115	11.4230469251557	11.1073860849738	5.80353416269983	5.27955988008981	5.12109319987521
SLC17A9	637.042533888655	410.947959677499	863.137108099811	1.06769	1.45264965046389e-23	1.16873830161879e-22	up	310	393	495	812	994	927	18.6693651001954	21.2168652000615	22.5176683378381	46.3925756080193	47.3731262028033	47.0904075384955
MLIP	547.209328419074	334.732230286036	759.686426552113	1.18026212379802	1.50225335646706e-23	1.20793251850282e-22	up	266	303	405	751	915	739	3.94179382846514	4.02509104949771	4.53333335703746	10.5578820406926	10.7302828078908	9.23722594624276
ZBP1	361.683608118148	149.578855842545	573.788360393752	1.93838063091338	1.58439431931849e-23	1.2724754612979e-22	up	108	164	162	602	765	451	10.4704589742756	14.2530111116805	11.863349979113	55.3685378690665	58.6923102937114	36.8810575391545
MSTRG.19618	781.453857484516	490.621209125908	1072.28650584312	1.12417264388358	1.61006354341464e-23	1.29232786303476e-22	up	356	477	601	1146	1137	1097	4.31077011436838	5.17778551334379	5.49705018043859	13.1647944590551	10.8953989159735	11.2045998898688
LEPR	306.919207602706	444.439564911149	169.398850294262	-1.39024	1.74338030694719e-23	1.39768526141279e-22	down	388	394	500	160	189	187	6.7645505299466	6.15778119688712	6.58457	2.64637754118095	2.6076351681828	2.75000628235521
MFHAS1	303.431493422128	168.182393116678	438.680593727578	1.38424684940279	2.01844439962411e-23	1.6153495292342e-22	up	140	158	188	405	513	472	2.77733475636245	2.80981736420887	2.81713984863709	7.62219081069199	8.0537	7.89818044961897
ABCA2	1180.73345477011	773.836339754264	1587.63056978595	1.03877213986417	2.72121702448549e-23	2.17138426537143e-22	up	728	642	851	1577	1792	1650	12.3114504935149	9.73270776695487	10.8707064411053	25.3007932062276	23.9824559160111	23.5367583099144
UCP2	705.48585221085	960.181534082706	450.790170338994	-1.08862	3.1426702969945e-23	2.50474138500787e-22	down	862	884	1009	434	544	450	86.7768801394463	79.7755565861526	76.7252472388384	41.448717347208	43.3384596746873	38.2115047019999
AKAP7	357.985836178707	515.698027850484	200.27364450693	-1.3648	3.44378563946794e-23	2.74151951638441e-22	down	456	465	563	208	199	224	14.201257217621	12.9818239571117	13.2440468963929	6.14539617508211	4.90447847795002	5.88430030804211
RIDA	560.947514203239	776.583525031851	345.311503374627	-1.16829	3.47030284531185e-23	2.7610127435755e-22	down	704	686	841	344	361	385	84.6828890429752	73.9720976417183	76.4133723448879	39.2560003939413	34.3643405730815	39.0632700674424
TEX30	426.127093656498	649.120087650543	203.134099662453	-1.67478	4.00139304766972e-23	3.17612033094951e-22	down	662	540	642	209	199	232	57.9597625412769	42.3821690661597	42.4574591357743	17.3595912122101	13.7879433462266	17.1333170990168
LSM11	472.761246817945	657.341667545833	288.180826090058	-1.18806	4.09297329253232e-23	3.24691702792077e-22	down	572	631	685	294	335	282	13.1465369657913	13.0006632483396	11.8920376019212	6.41043156841483	6.09309502076182	5.46700292490169
RBP5	460.893151890984	48.9935167404326	872.792787041536	4.1461367808595	4.12295232369148e-23	3.2687919968066e-22	up	18	62	67	763	991	1013	2.13135644919065	6.58106353381359	5.99250974784058	85.7102417758159	92.8613605868765	101.176088978657
KCNJ11	401.676665586113	225.887593281361	577.465737890865	1.3522802155006	4.19058959700995e-23	3.32048057986855e-22	up	188	189	280	526	652	651	6.92345593862363	6.23946997618166	7.78885248808652	18.3770343649383	19.0016137086493	20.2223178276684
PI4K2B	889.765707868654	1190.49394586912	589.037469868186	-1.01421	4.72701969276332e-23	3.74334809333156e-22	down	1076	1097	1240	610	622	626	29.8928168059196	27.3200826308249	26.0211579311041	16.0771477954962	13.6748559356742	14.6694476729475
WDR76	518.189632349371	714.30478562615	322.074479072593	-1.1504	4.78923734956171e-23	3.79041095704253e-22	down	596	680	786	354	332	328	13.1657425745633	13.465696564838	13.1151121793382	7.41868551649667	5.80383408825163	6.11164053972356
MSTRG.5754	111.276039560148	185.770428897123	36.7816502231729	-2.34018	5.07719070225749e-23	4.01363732433692e-22	down	140	181	220	40	41	35	4.71064474216779	5.45948533333282	5.59146179742402	1.27684126061912	1.09172681992878	0.993356690507232
ORAI2	550.580684860571	336.594925992302	764.56644372884	1.18236345566471	5.27280998243312e-23	4.16102131927703e-22	up	251	351	375	696	870	856	6.38889904829233	8.00903575542076	7.20997794494721	16.8068430280965	17.5247	18.3785366564059
IL21R	134.304914333255	42.9985341952037	225.611294471307	2.3765212093781	5.63882291342582e-23	4.44727814117464e-22	up	23	51	53	223	249	241	0.856733122121419	1.70297671261349	1.49122767578338	7.88038044055595	7.3399799621014	7.57215724131414
C1H18orf54	695.214504244161	1013.68465442197	376.74435406635	-1.42726	5.86705017934179e-23	4.62191664475726e-22	down	974	890	1029	376	354	457	21.3601664978695	17.496714085542	17.0455655688636	7.82272604874107	6.14365393658894	8.45369814724649
MSTRG.9658	81.9256557805619	1.89109660731946	161.960214953804	6.29656099812273	6.53279500025174e-23	5.13447477563138e-22	up	0	2	4	147	201	166	0	0.0408691197545782	0.0688739247896117	3.17896986618834	3.62592101753557	3.19181289090198
SLA-2	2287.21932017757	1334.90836546186	3239.53027489329	1.28038065836837	6.76305568807378e-23	5.31237828947078e-22	up	1177	1399	1231	2695	3676	3909	72.7461797030508	77.5125910383648	57.4701254727475	158.021833916313	179.798902614695	203.79065186282
POPDC2	75.0439479900373	13.1073592557707	136.980536724304	3.35925581022922	7.45134522046474e-23	5.84290316970352e-22	up	7	14	18	119	168	148	0.290050938407476	0.520026029246588	0.56337698868003	4.67786620591922	5.50888012848987	5.17276573034903
RPS26	14093.129260944	19681.777867413	8504.48065447506	-1.21041	8.03090860241484e-23	6.29010738865406e-22	down	19869	16065	20108	7469	9507	9975	6131.82570700004	4444.42245995709	4687.41097734296	2186.75864143312	2321.85498507963	2596.63888381256
EPHX2	501.42403116244	684.680182123705	318.167880201176	-1.10653	8.88800595375295e-23	6.95340718948094e-22	down	579	628	771	334	331	338	47.3498468712283	46.038426354903	47.6260712440855	25.9126054131247	21.4212995666654	23.3153304535957
GCSH	354.356209836775	525.916897044579	182.795522628971	-1.5235	9.16210269568737e-23	7.16372112439685e-22	down	471	459	584	163	184	231	53.5843276100108	46.8112647992621	50.1857119494506	17.592561690985	16.5658035588681	22.1673469173376
TMEM40	183.648014560048	69.8771586475048	297.418870472591	2.09864926225575	9.38815281567208e-23	7.33203410882788e-22	up	61	76	62	244	355	346	6.12725742094279	6.84338061799192	4.70411949343597	23.2514862079194	28.2190539788948	29.3154962353765
C2H5orf30	664.201597648449	895.295482523269	433.107712773629	-1.04669	9.41135365537325e-23	7.34593430838749e-22	down	775	870	926	435	455	477	18.4655510707172	18.582349953879	16.6656371205851	9.83273709471278	8.5792588784153	9.58658239362141
CROT	1466.44549270066	1989.03479612423	943.856189277082	-1.07441	9.6607990234648e-23	7.53631005863746e-22	down	1907	1747	2024	942	1001	1037	84.1838	69.1339384517973	67.489848662189	39.4505520328321	34.9695034218902	38.6136804454834
CHEK1	424.116242315431	593.809631913459	254.422852717403	-1.22131	1.0499622261887e-22	8.18128159856031e-22	down	502	575	633	234	275	296	27.0016640376961	27.7252498524354	25.7182187737259	11.9406307778853	11.7056979033393	13.4296094513478
PTAR1	1476.64492204988	2004.93306134014	948.356782759624	-1.07962	1.08284609806394e-22	8.43267949334213e-22	down	1897	1726	2116	1007	972	1009	24.6300898327944	20.0890901659656	20.7522261929191	12.4037423183033	9.98717674269179	11.0503158345603
RAD51	434.291233318365	603.886750252147	264.695716384582	-1.19255	1.16270799874025e-22	9.04942224320046e-22	down	468	566	724	272	278	285	28.5120090960957	30.9114381281934	33.3173842944741	15.7208300132825	13.4030787566485	14.6457523976922
PPP1R3G	403.732915041242	567.736194763218	239.729635319267	-1.24222	1.23443431874545e-22	9.60217587641986e-22	down	511	498	624	235	269	254	6.52169548225402	5.69757132674378	6.01553932324117	2.84532630187883	2.71687527847427	2.73437574294896
PTPRZ1	101.332769673296	30.5162133244757	172.149326022116	2.48953916679557	1.41593040115234e-22	1.10013746654105e-21	up	25	25	39	167	185	192	0.42100868132161	0.377408661437339	0.496096329373469	2.66803863142543	2.46547484998008	2.72732649198143
DIO2	184.695543827832	83.4712085158631	285.92	1.7790700271311	1.45218385763785e-22	1.12701734659257e-21	up	71	82	87	300	291	310	1.6315504894074	1.68918351028761	1.51012113531293	6.54015473873392	5.2919162680193	6.00881347337342
ABRA	124.183548575967	41.0544096325344	207.312687519399	2.32346443553353	1.49032580092615e-22	1.15595892271494e-21	up	27	40	54	187	257	214	2.77542120889332	3.68592031064651	4.19284938975433	18.2360739636933	20.9062465435286	18.5551201849433
PPM1F	920.328460559923	605.544055161984	1235.11286595786	1.02474423187014	1.51905525058631e-22	1.17703310465089e-21	up	439	578	755	1215	1331	1356	12.925230044563	15.2553582656364	16.7907879497886	33.9370930375468	31.0119890854917	33.6758301601365
LOC100739755	667.310271613381	898.149765979474	436.470777247289	-1.04023	1.51922710793728e-22	1.17703310465089e-21	down	789	774	1030	419	495	467	179.974875013932	158.269288429114	177.468985334142	90.6720636772752	89.3547989785335	89.8538350161837
PROCA1	121.426483474271	37.1676624358018	205.685304512741	2.4704136568595	1.65397187787365e-22	1.27996901670165e-21	up	33	33	41	247	211	188	1.36821423121296	1.22652079273192	1.28402767504426	9.71542305642732	6.92309712659322	6.57480493602665
CDCA3	480.841321616089	674.932134164805	286.750509067374	-1.23807	1.97700298600135e-22	1.52647981832257e-21	down	496	653	822	307	307	290	37.9035177160269	44.7333923348015	47.4482307007747	22.2567022753338	18.5658151546536	18.6930728573307
TMEM100	88.4597664232584	11.5921661317251	165.327366714792	3.79555561301825	2.22086358791827e-22	1.71379581185725e-21	up	2	18	15	161	152	208	0.0687881052688865	0.554979151160504	0.389695126646214	5.25331965304173	4.13718313134001	6.0343645908061
GHR	181.24693987405	77.4211281071407	285.07275164096	1.89050069588468	2.58107815511131e-22	1.98950791808665e-21	up	73	76	71	292	293	314	0.438066839585532	0.408838629151073	0.321829782915551	1.66235958096936	1.3914350711572	1.58939567654157
ASB4	64.1731624915623	3.32602025682638	125.020304726298	5.3164242524298	2.59294135165809e-22	1.99751974835666e-21	up	5	2	2	125	138	132	0.0409925510122014	0.0146989309178624	0.0123855501244451	0.972231200893652	0.895347929457395	0.912838045571677
YOD1	432.74617496076	625.309726373983	240.182623547537	-1.3782	2.66449088829107e-22	2.05147693137563e-21	down	600	543	643	232	257	270	9.99195307641569	8.10624595580441	8.08835999572964	3.66531851168229	3.38695997598125	3.79269360550921
RGS17	259.109604428768	378.736188712585	139.48302014495	-1.44227	2.69008968970155e-22	2.06884329812624e-21	down	294	368	438	133	151	157	8.39163066498666	9.41602626501292	9.44329388377137	3.60143243661405	3.41078059868981	3.77992813595589
LOC100525396	98.0755515433093	170.741558903834	25.4095441827845	-2.7471	2.87878786930576e-22	2.21146207112714e-21	down	171	154	159	27	25	28	19.3092425330649	15.5887272939383	13.5617775216524	2.89239426127584	2.2340194071996	2.6669324657724
PYCR3	507.020837023363	691.10658866423	322.935085382495	-1.09581	2.92713322816399e-22	2.24733091492636e-21	down	612	642	731	319	364	338	50.5638821331916	47.5493766494596	45.6201521355083	25.0036995170416	23.7995188753132	23.5554035109616
EMILIN1	5477.22356103638	3275.68634036305	7678.7607817097	1.22993611507141	3.01790146860524e-22	2.31440531689935e-21	up	3374	2880	3011	7851	8046	8328	112.858407604814	86.357913232077	76.0764011187138	249.13710708857	212.983850334441	234.971081750006
FBXW7	677.034864184082	435.673271501156	918.396456867008	1.07251242625173	3.89432020240032e-22	2.97812552261176e-21	up	311	447	513	918	1038	947	4.21318092806542	5.4284776659695	5.24949407408261	11.7982338960295	11.1281989105778	10.821427629586
KRT80	147.061150372848	241.494880644507	52.6274201011899	-2.19106	4.03073876634889e-22	3.07898623629471e-21	down	209	232	253	43	77	48	6.57192804619044	6.53966211685613	6.00921024568246	1.28274275146177	1.91608620728518	1.27312958650585
BORA	394.262072238124	559.170931694844	229.353212781405	-1.28868	4.14678981836024e-22	3.16585632567345e-21	down	423	511	700	232	245	247	13.3657822081282	14.4742385041027	16.7071517349273	6.95451098660868	6.12629496182343	6.5831814537816
STARD8	127.583729131689	46.2463548856351	208.921103377743	2.16947109832482	4.86074276627794e-22	3.70468158032966e-21	up	35	43	57	203	258	201	0.911114207287606	1.00344608227958	1.12080483104194	5.01331983550399	5.31498797347678	4.41352602337286
MYZAP	230.563665696701	82.7492242771869	378.378107116216	2.17741138300806	5.21433887364445e-22	3.96528890743532e-21	up	41	85	122	355	433	410	0.980827660939366	1.82284015012001	2.20454538077895	8.0567855008998	8.19737023646056	8.27327699333413
MSTRG.14259	163.640210339924	70.631626924523	256.648793755325	1.86619603320445	5.89158572895571e-22	4.47280240963767e-21	up	60	70	73	229	304	281	2.26652139709003	2.37043158166681	2.08296415907613	8.20670183990541	9.0878251447768	8.95364255688481
TP53I11	138.623958163319	47.3376903364126	229.910225990225	2.29856770790503	5.99276726180694e-22	4.54454302614551e-21	up	52	40	41	225	240	261	1.57836098418035	1.08838812911168	0.940020260546422	6.47903179725042	5.76490348496048	6.68234
MKL1	893.619256170584	572.889422830756	1214.34908951041	1.08745094293752	6.06339844255305e-22	4.59554228669976e-21	up	536	521	580	1168	1468	1211	5.46606247256549	4.7628657061355	4.4677427527998	11.2999687903752	11.8471438745244	10.4169074167722
PPP1R37	604.011718633102	396.276350404823	811.747086861382	1.03706029969003	6.23194250078363e-22	4.72065304641532e-21	up	354	352	434	772	904	892	14.8304704277836	13.2195033843997	13.7338328945339	30.6826994108151	29.9707700403316	31.5211010600049
MIS18A	333.467014711703	482.021383560826	184.912645862581	-1.38197	6.42207073927656e-22	4.85925964618494e-21	down	436	421	529	189	187	207	21.2632714902452	18.4054526473717	19.4872084718277	8.74439966869806	7.21710472661797	8.51527739748177
GRINA	601.631667331158	368.17552894953	835.087805712786	1.18226651459892	7.71593048908671e-22	5.81238265152975e-21	up	290	384	389	815	1034	797	20.8859428178344	24.7918036015776	21.1619679449661	55.6850091538833	58.9324411613437	48.4171551453177
ECT2	1030.80988460875	1392.83850091681	668.781268300679	-1.05757	7.81806093669403e-22	5.88605617697834e-21	down	1309	1178	1507	691	731	689	44.7734498213129	36.1199394754544	38.9353899118068	22.4224755463265	19.7868241673901	19.8785633189923
POLE2	306.215700228314	443.392930937569	169.038469519059	-1.39449	8.05946696331667e-22	6.05932909609877e-21	down	353	412	523	189	175	168	27.1123901464612	28.3668510123578	30.3420662988685	13.771444748507	10.6367500604053	10.8839676305846
NGF	118.834553973283	42.9787086278885	194.690399318678	2.18077	8.09594363481221e-22	6.08179809958794e-21	up	37	39	48	208	212	194	3.96780823245555	3.74916340088224	3.88812798057581	21.1610339991035	17.9913029593141	17.5483197781529
MSTRG.10359	78.1175333487083	18.2199221378228	138.015144559594	2.93331071231917	8.10656935169887e-22	6.08641764080892e-21	up	18	15	19	134	146	156	1.26563022137507	0.945467059064673	1.00910950423707	8.93848117337231	8.12390793420576	9.2521739563674
MSTRG.16333	422.885471256003	598.742398258656	247.028544253349	-1.27724	8.53298269140626e-22	6.39950169084671e-21	down	536	543	641	259	243	276	46.0126190264544	41.7861929666418	41.5643083335752	21.0929113888048	16.5080677877155	19.9850898936493
LRP5	619.986838878868	403.552438675451	836.421239082286	1.05016063978227	8.98178563099493e-22	6.72866882780375e-21	up	324	371	477	824	1005	819	8.29968212777789	8.51944239237818	9.22964915276405	20.0248033978082	20.373250111674	17.6964115954182
FAM126A	1406.66059618585	1896.87555044377	916.445641927942	-1.0486	9.21337838018042e-22	6.89836485877275e-21	down	1812	1657	1950	959	1004	929	33.405750060784	27.3845970061551	27.1548876059272	16.7728259807318	14.6478725539814	14.4465321323764
ADGRA2	3092.17008376993	2010.39508463775	4173.94508290211	1.05527454951191	9.57028850042248e-22	7.16165177436679e-21	up	1993	1700	2034	4167	4773	4257	44.9799433830519	34.3938932362155	34.6747164594667	89.2194837805328	85.2473418512307	81.0401275184722
PSEN2	1262.96573853742	840.330191976161	1685.60128509867	1.00135436280055	1.01849493421427e-21	7.61742333361467e-21	up	591	817	1055	1650	1949	1734	25.7067686014627	31.8568533009423	34.662735337037	68.0876823693191	67.088742604024	63.6200432983828
GMIP	675.115476122695	436.71256962465	913.51838262074	1.06688725992422	1.06406135536403e-21	7.9494737631235e-21	up	381	408	467	926	1094	870	13.7927270852083	13.2405535490246	12.7700445391762	31.8024628432142	31.3415373208434	26.5662
HMGB3	546.733108783293	737.092647066529	356.373570500057	-1.05043	1.12140834415479e-21	8.37330546703604e-21	down	585	673	886	361	382	382	21.3477756708662	22.0157071813094	24.4219788271641	12.4976559916301	11.0315854421477	11.7583121983248
FOXM1	404.268822198616	577.936514885808	230.601129511424	-1.32427	1.29451220479898e-21	9.65522898993516e-21	down	516	572	564	243	242	242	20.3780878338367	20.2502583690964	16.8245398951031	9.10425894863661	7.56322290009385	8.06146465086071
PLCL2	580.432750306921	383.288024654731	777.577475959111	1.02110801653311	1.34331262796877e-21	1.00137180934712e-20	up	316	364	428	758	929	775	9.58304865016268	9.89552420970964	9.80416797592059	21.8077277049625	22.2951362150327	19.8245424510585
LOC100624094	353.708445416898	200.307469283247	507.109421550548	1.34648230160175	1.5831160799029e-21	1.17755083908314e-20	up	187	185	200	469	579	558	7.84622392615002	6.95843591711905	6.33868911013589	18.6688056497071	19.2254034083843	19.7486835436174
PTCH1	321.303237124481	137.398594304359	505.207879944603	1.86880097554075	1.62536053006045e-21	1.2083120353872e-20	up	74	150	184	499	601	499	1.13941800918466	2.07044372342868	2.14002844940599	7.28914358506722	7.32324624351358	6.48092156043039
CRYZ	581.072348221938	831.839417628769	330.305278815107	-1.33009	1.73123425475765e-21	1.28491223591375e-20	down	803	723	848	295	362	389	47.3151924997001	38.1895178224706	37.7425537708422	16.4904186696785	16.8799611350455	19.3339026358537
UGT1A6	889.844975844221	1203.50071588295	576.189235805497	-1.06388	1.74524188907609e-21	1.29460196212589e-20	down	860	1233	1418	545	623	654	20.2188657296541	25.9861670070537	25.181693403326	12.155685050197	11.5910876356285	12.9694316602594
SGO1	394.674577853679	565.203557184705	224.145598522654	-1.33362	1.76339750066036e-21	1.30735636949176e-20	down	506	549	562	245	235	226	23.4528872750901	22.8107179958641	19.6758036067671	10.7729956276311	8.61968643310667	8.83566208698111
PKD1	2035.43000711957	1324.56023137363	2746.29978286551	1.05375655724151	1.80266870299992e-21	1.33574312559618e-20	up	1289	1126	1366	2733	3255	2702	11.8963722349413	9.3158144452108	9.5227567502614	23.9290721380463	23.7733522865632	21.0344825033843
HAPLN3	94.1464	27.6789770111698	160.61387993361	2.53833740730869	1.97205654606679e-21	1.46046039525437e-20	up	23	26	31	141	198	171	0.721397262177198	0.731039449056826	0.734444041398719	4.1955641546766	4.91461667410099	4.52405237320298
ACVRL1	219.100362371638	92.7263979441759	345.474326799099	1.88484499276875	2.0159568049276e-21	1.49215920939579e-20	up	53	97	125	336	396	361	1.59171313862939	2.61144857147792	2.8356283433856	9.57310470114916	9.41156667356461	9.14494279686226
RGS20	138.372547979655	229.221587636178	47.5235083231326	-2.27362	2.07140358921488e-21	1.53236532114009e-20	down	146	258	267	50	53	47	5.32497183455546	8.43538631734491	7.35573516753052	1.7300516278576	1.52974180242297	1.44592969515559
PTGES3L	262.094107208274	137.765364307777	386.42285010877	1.4818370086009	2.15744001268089e-21	1.5951149263053e-20	up	105	122	176	377	416	428	6.6370321309366	6.9129794111655	8.40325713688859	22.6073975370404	20.8092178806525	22.8198744072473
SMPDL3A	176.671093434672	82.4669905119602	270.875196357384	1.71371791495832	2.15857282077057e-21	1.5951149263053e-20	up	63	85	91	277	292	286	2.21200236888975	2.67537568493805	2.41344160235742	9.22676388894681	8.11345245423896	8.47024419686316
ACKR3	540.730858665272	725.451198609148	356.010518721396	-1.02513	2.37200799543079e-21	1.75188444942273e-20	down	617	701	770	343	416	368	39.8687842092091	40.6056678447627	37.5827813565369	21.0264787233376	21.272521168379	20.0576711454342
CPA5	90.1540041390767	23.0267503260066	157.281257952147	2.75476939955648	2.73198244941545e-21	2.01119465970232e-20	up	14	24	30	146	160	191	0.375850300821654	0.577589008332365	0.60835696606136	3.71847034392979	3.39926212181491	4.32518903732909
MROH1	1085.30533233246	574.93978693049	1595.67087773443	1.47666976227067	2.75523293774028e-21	2.0272133254575e-20	up	623	483	513	1572	1868	1609	14.6646150719809	10.1917922770754	9.12116580361308	35.1042551669737	34.7966390971515	31.9465176852753
NHSL1	216.416364902034	98.1642253862482	334.668504417821	1.76093917613835	2.75962184260263e-21	2.02934441286468e-20	up	64	104	120	365	366	324	0.494731724803632	0.720682435441038	0.700682703061945	2.67674654560627	2.23897207858177	2.11261158264032
DIRAS3	391.496190970388	211.660201972596	571.33217996818	1.42936290541868	2.85964846542663e-21	2.09949461038909e-20	up	148	226	243	515	609	684	11.6897558116583	16.0019524175378	14.4977418245037	38.5900687946326	38.066138397993	45.5705935635431
ATP6V1B1	54.2267790463808	103.793109432173	4.66044866058856	-4.45798	3.04048343679619e-21	2.22985184952092e-20	down	83	93	126	3	8	4	3.58851520066584	3.60446205592073	4.11488409735107	0.123050264751583	0.273718713802561	0.145875228374601
CA4	88.7133453749531	11.6558861745348	165.770804575371	3.89877211052694	3.05998807906933e-21	2.24294651811891e-20	up	20	5	6	156	193	176	2.3722923956209	0.531653940459555	0.537575955575264	17.5544577696911	18.1164598494659	17.6090427851844
CHODL	159.523221059598	58.542646072288	260.503796046907	2.14546684641506	3.07150284311165e-21	2.25017371539812e-20	up	42	53	77	210	293	324	0.895729539622336	1.01326790716104	1.24041981619214	4.24885099599549	4.94507670457696	5.82850906617747
SELENBP1	371.270880482082	217.546251697279	524.995509266884	1.27426472346967	3.34364320055953e-21	2.4442750859144e-20	up	194	193	239	479	634	552	11.6014562354893	10.3463912393685	10.7959046755708	27.1750836408749	30.0039090123766	27.8441980192975
ZGRF1	277.187273279608	400.277057341879	154.097489217337	-1.38009	3.50446785412955e-21	2.55908965696023e-20	down	314	369	482	160	162	164	6.12056862002505	6.44776649425585	7.09675031378891	2.95873933726775	2.49893490660951	2.69644043532388
MSTRG.2094	601.227216702922	365.770622118653	836.683811287191	1.18888094117253	3.52862729986208e-21	2.57534865250803e-20	up	259	347	467	860	964	820	7.39881979094957	8.88613633258159	10.0769691777206	23.3069656789159	21.7930254066331	19.7588378705722
MAFA	567.004189017324	368.232992422331	765.775385612317	1.05761019229338	4.12426926602259e-21	3.00041140771049e-20	up	301	363	399	712	931	785	11.4656382678606	12.3953609296197	11.4803466078242	25.729795469363	28.0646239404437	25.2223911780693
ABHD18	321.490628204112	483.50229501676	159.478961391464	-1.59946	4.60341997547989e-21	3.34541429217531e-20	down	473	407	500	168	153	181	15.1741350964015	11.7046390795905	12.1161090645883	5.11301053064669	3.88429353637121	4.89785856887687
DSG2	76.3817763594463	134.914854698329	17.848698020564	-2.92244	4.8162223715807e-21	3.49632544508184e-20	down	125	117	145	22	18	16	3.31020221190549	2.77748156431113	2.9004332683678	0.552702962299062	0.377220096992026	0.357395725507176
SLC6A15	266.910145397091	392.834389151539	140.985901642642	-1.47915	4.92178009720595e-21	3.57104823808481e-20	down	285	394	467	131	171	145	11.0537223864764	13.6987432710961	13.6814125173773	4.82013929230908	5.24852909759918	4.74369278509173
SHOX2	864.243696915973	518.198236786456	1210.28915704549	1.22009173238092	5.42635701263242e-21	3.93504940270736e-20	up	334	553	634	1219	1313	1290	8.16338925961287	12.1162989942754	11.7047909338209	28.2652183282582	25.3960732330186	26.5949151461748
LRRC40	596.264612258658	921.752718436186	270.776506081131	-1.76727	5.73486186763017e-21	4.15433760331206e-20	down	879	859	886	270	215	366	37.7405062655553	33.0622817175304	28.7344528976832	10.9978352773724	7.30525049339478	13.2551544272114
FAM43B	354.300164786612	140.749106117894	567.851223455329	2.02383528229436	6.40676655487394e-21	4.63365983226707e-20	up	165	117	110	540	698	562	5.74601074890305	3.65249107423198	2.89351367459241	17.8402464519848	19.2360420713831	16.5083498968144
CEP83	687.010811139413	938.97648028096	435.045141997866	-1.11242	6.65546127339483e-21	4.80841163306852e-20	down	688	924	1128	476	470	425	8.79384250100851	10.5872465729446	10.8905473758782	5.77193986127664	4.75407368302717	4.58209442575883
BICD1	375.019631435905	528.493522789743	221.545740082067	-1.25293	6.99876286433438e-21	5.04839144118592e-20	down	480	483	552	227	234	238	6.92420369280211	6.24592176878722	6.01475635573846	3.10655505714582	2.67129752060882	2.89594570204642
HGF	101.058999021915	25.3778874290517	176.740110614779	2.78344654102853	7.12587710701673e-21	5.13735689417319e-20	up	15	27	33	169	159	229	0.335701754097297	0.541685146883321	0.557861840691312	3.58817533028277	2.81603002841439	4.32297469747773
RPS16	12185.799074734	16723.0232777554	7648.57487171253	-1.1284	7.24962704094149e-21	5.2238038619863e-20	down	17020	13983	16503	7138	8234	8819	4643.28790594879	3419.69384274514	3400.78613136246	1847.42663453927	1777.68466280391	2029.41216557867
C6H19orf47	562.619558570353	329.389175264877	795.849941875829	1.26874726127393	7.39903432603972e-21	5.32863716796409e-20	up	223	340	402	752	977	794	12.4006193407456	16.9487721744546	16.8855390856397	39.671713023375	42.9943000193638	37.242932974354
ELMSAN1	489.239340146587	294.944869503845	683.533810789328	1.21678704352698	7.42956427954718e-21	5.34779171566983e-20	up	279	250	316	656	817	692	8.84852377511003	7.1076730007962	7.57014268991906	19.7376324847754	20.5053166953169	18.5121803709097
CTNNA3	61.5854452500035	2.97469698227089	120.196193517736	5.4294708517783	7.51114016493205e-21	5.40364935569212e-20	up	5	1	2	107	138	136	0.0394649961660113	0.00707559346752098	0.0119240124389838	0.801217521624873	0.86198350019165	0.905452826509861
ARHGEF39	275.142428084712	408.365987888605	141.918868280818	-1.52767	9.48778716931328e-21	6.81486751934246e-20	down	290	380	529	139	164	146	20.743563553738	24.3663106429812	28.5819203438396	9.43245557690669	9.28339911482178	8.80892848009863
RTTN	320.929157623821	454.009918214349	187.848397033293	-1.27551	9.7292917404916e-21	6.98095935596117e-20	down	350	433	538	187	197	209	3.90658575090996	4.33249455284896	4.53588418452413	1.98013829881524	1.74009656312162	1.96770714782076
SCML2	128.230350263836	206.367546852526	50.093153675146	-2.04163	9.81696636129063e-21	7.03644130809007e-20	down	159	194	248	42	58	59	3.11440023362494	3.40643291546602	3.66926724416201	0.780460969856036	0.89904845345223	0.974796969621987
ZNF366	253.658885948094	382.125441134471	125.192330761716	-1.60817	9.95441343430263e-21	7.12744388974264e-20	down	361	340	391	122	124	149	6.09667691000381	5.14737379521323	4.98784673402703	1.95465632477124	1.65724023792618	2.12254597879033
BBC3	282.861730854191	154.858190820894	410.865270887488	1.40977615699233	1.03764073872972e-20	7.42568480237263e-20	up	133	140	174	369	506	429	8.25391542106952	7.78856091119094	8.15657785188128	21.7249777028313	24.8505895288798	22.4569372416834
ADAMTS20	622.964709511177	884.990247488201	360.939171534153	-1.29285	1.1627133146219e-20	8.30326309816908e-20	down	859	780	883	378	359	400	14.1138824561196	11.4886433291308	10.9588353025155	5.8920948863764	4.66794345631928	5.54368038450813
PER3	468.508664237156	301.933377965517	635.083950508794	1.07406177544726	1.17202040846495e-20	8.36533411753175e-20	up	260	280	330	646	669	689	2.29240329096584	2.21307696759068	2.19776867624171	5.40349548829303	4.66790059328337	5.12414908642889
TMEM68	544.301048430764	743.985942075116	344.616154786411	-1.11101	1.27274488754034e-20	9.0652238008832e-20	down	628	692	828	350	336	400	31.4361388645397	31.0524921701075	31.3076345503833	16.6211932540594	13.3102630333862	16.8894071751143
TCF20	828.19331126732	545.159745178188	1111.22687735645	1.02343376513277	1.80929558741494e-20	1.28464710715827e-19	up	395	506	697	1108	1261	1144	7.57815626378897	8.70237490726906	10.1006565211288	20.1665134787951	19.1451755541731	18.5130231813296
MSTRG.9144	132.218192289807	231.646010743838	32.7903738357761	-2.8273	2.01045226925334e-20	1.42524085010624e-19	down	243	163	255	45	23	34	6.14285683799351	3.69379285171029	4.8691669437993	1.07919825414542	0.460118570864595	0.724983123968839
ADD2	202.999704043287	323.618658760688	82.3807493258853	-1.96947	2.01923752362683e-20	1.43072290822063e-19	down	338	266	313	80	101	80	5.04050537978487	3.55598426558605	3.5257546228147	1.13180594086584	1.19194594876401	1.00631102114762
CDKN2C	498.635462529021	679.31464022476	317.956284833283	-1.09671	2.03627511253069e-20	1.44204337005624e-19	down	541	671	754	328	317	357	25.0921746673842	27.898725818131	26.4157379054353	14.4324306897346	11.6353139165643	13.9667099074554
ATOH8	310.610661355544	440.178904037499	181.04241867359	-1.28112	2.14119453351444e-20	1.51397930692646e-19	down	353	413	511	161	210	203	16.6729933864665	17.4867755554893	18.2309851277588	7.21421944043058	7.84939118031019	8.08760198588459
WT1	98.8160346481938	27.7838266944269	169.848242601961	2.59791737474031	2.30675415219983e-20	1.62934733545252e-19	up	18	27	37	153	227	160	0.439156256388415	0.590515287113904	0.681865406001534	3.5412990251929	4.38278566098835	3.29269429813533
ITGA9	202.203896104435	85.0779780270231	319.329814181846	1.92287181898565	2.37771036514903e-20	1.67685310347154e-19	up	93	73	73	316	368	326	1.50931987930788	1.06204279123331	0.894893941513849	4.86530449938661	4.72632920097152	4.46273196431078
CFH	229.797306951498	64.8003559393809	394.794257963615	2.59017046366194	2.39762148197977e-20	1.69001862573763e-19	up	23	75	98	379	482	390	0.472280098330369	1.38055554311717	1.52001631274355	7.38304675725737	7.83243235862359	6.75493657810958
KCNA7	190.606365404929	51.2923208150313	329.920409994827	2.70701730864655	2.70048406394225e-20	1.89955932837158e-19	up	71	31	39	333	343	365	1.78654929074383	0.699260762862319	0.741261809246467	7.94923777298067	6.8301238683395	7.74701467051654
SPDL1	451.757799518398	630.457458027637	273.05814100916	-1.20639	2.82380801287175e-20	1.98425413700347e-19	down	582	548	679	283	283	295	27.4606589482717	23.1787141665591	24.1995955788623	12.6677360356765	10.5670122535162	11.7407231000476
DKKL1	147.653166565117	230.236497727541	65.0698354026936	-1.8232	2.91366870023524e-20	2.04528411549296e-19	down	176	233	259	64	78	64	21.1520696420119	25.1024975059274	23.5120408763718	7.2970071831541	7.41844033917094	6.48791324083687
MBOAT1	445.283553289231	603.350012118632	287.217094459829	-1.07279	3.29157699938049e-20	2.30817805366563e-19	down	472	570	712	295	319	293	13.6003412794996	14.7232428378217	15.4966621752227	8.06407250112079	7.27405024590775	7.12131649967821
KIAA0040	281.183860058018	161.587248096289	400.780472019748	1.31191635180163	3.60739808198392e-20	2.5270371829333e-19	up	132	162	172	403	459	405	1.13122443191321	1.24454519202884	1.11340625340608	3.27645713958602	3.1129011968305	2.92762015355211
KLHDC1	234.092619301923	341.210777678421	126.974460925425	-1.42502	4.2139452479938e-20	2.94586187850754e-19	down	292	332	357	130	141	130	6.1306432695821	6.24859087170873	5.66163379409535	2.58935232096157	2.34271853218097	2.30224430190252
FBXL22	58.6814350973283	8.21639405513514	109.146476139521	3.72005988033951	4.29672427396109e-20	3.00218704794702e-19	up	5	10	9	122	122	100	0.4141068996606	0.742443268401322	0.563034926148956	9.58576753805544	7.99613464858406	6.98597974380488
HPDL	154.313163537026	245.155059919044	63.4712671550078	-1.94571	4.3972023399288e-20	3.070814597638e-19	down	237	205	259	57	70	74	13.1309563855905	10.1817560083948	10.8392227435752	2.99603904164649	3.06919059419656	3.45831535018461
MAMSTR	443.476204725809	274.380531287947	612.571878163671	1.15710320915625	4.66986191030646e-20	3.2578816005355e-19	up	230	232	335	616	710	611	9.0727492573992	8.20389076429205	9.98173977662283	23.0524126218823	22.163953327553	20.3299889469245
ATP10A	1553.04062560482	948.708306482306	2157.37294472733	1.18361364375473	4.78890034988876e-20	3.33921425935577e-19	up	639	999	1139	2226	2653	1947	13.8531394383504	19.4148324697063	18.6518294503671	45.7822473436275	45.5158233481187	35.6039480582911
RASIP1	652.489510918801	412.424036390243	892.554985447359	1.11025353435651	4.8644663239058e-20	3.39016650979739e-19	up	285	432	488	905	1020	896	11.9251354703182	16.2040293018593	15.4237027744805	35.9245751215314	33.7750840831296	31.6236016554902
CAMK2N1	415.548938313201	571.208433365913	259.889443260488	-1.13713	4.9594147262813e-20	3.45449186055491e-19	down	429	584	646	253	294	275	24.2614107251154	29.6068645449948	27.5957143032659	13.5738760473584	13.157818582185	13.1182623360814
STAC3	1497.45593613351	311.67298104912	2683.23889121791	3.10380903258971	5.81931109840083e-20	4.04318717449954e-19	up	146	343	444	2461	3133	2909	10.6442515559794	22.4169852286768	24.4509427148343	170.21525804414	180.759226632382	178.891973426391
SCN5A	757.228889249441	1045.23827326582	469.219505233065	-1.15391	5.95949215087968e-20	4.13635603754523e-19	down	880	970	1169	422	630	440	14.370644704707	14.1999274651654	14.4197740507922	6.53778494724072	8.14164075017448	6.06081623457502
ABHD14A	671.648657506125	443.910242729508	899.387072282742	1.02112019441781	6.70442712687651e-20	4.6439172513571e-19	up	410	373	493	873	1002	969	12.297008185304	10.0287140615711	11.1689639406844	24.8401634388198	23.7826986348717	24.5145678765769
CBARP	262.260481061647	122.49002072319	402.030941400103	1.72344849451276	6.71384689474017e-20	4.64807414601742e-19	up	131	95	121	427	418	422	3.05981035445452	1.98915044504132	2.13480862495143	9.46184194745215	7.7264020243082	8.31420110488988
GLIS3	629.234708942387	842.370094460378	416.099323424396	-1.0155	6.76687946285454e-20	4.68002340063241e-19	down	741	784	896	405	506	407	11.7929586100125	11.1851404204488	10.7711714818332	6.11482720969759	6.37283815009657	5.46366213473921
HJURP	237.213360231487	342.825451019205	131.601269443768	-1.38111	7.04479676947513e-20	4.86975605869616e-19	down	288	315	388	127	143	146	15.8216520626187	15.5128183593616	16.1005766799358	6.61892808860091	6.21689002782583	6.76545574367624
RAD51AP1	447.953164868743	609.677107196218	286.229222541268	-1.09326	7.63220105542373e-20	5.26509577628597e-19	down	476	591	703	302	294	306	30.8600964202205	34.3477757256023	34.4267491512058	18.5747025915646	15.0839631274858	16.7338785325203
KNSTRN	386.407701472666	532.591471281596	240.223931663737	-1.14663	8.25897108762157e-20	5.68593569004509e-19	down	462	507	562	226	265	269	27.0471877638065	26.6077965652312	24.8523133110367	12.5520071925353	12.2773	13.283645594998
NOTO	52.8915823645483	4.16285	101.620313389781	4.61290069855533	9.45664888049655e-20	6.50060944530392e-19	up	4	3	5	114	109	97	0.185524396801362	0.124733498441718	0.175170675765486	5.01614969094435	4.00078617320348	3.79487636140946
ANKRD29	477.742085793235	656.265163998803	299.219007587668	-1.13111	9.59101879162003e-20	6.58964540220604e-19	down	591	584	711	275	328	344	34.2320281673831	30.3234638142367	31.1075003592438	15.1113214373804	15.0347703710957	16.8069323630065
RLN2	536.774671325239	743.82844023946	329.720902411017	-1.17137	9.92930982675345e-20	6.81862756133165e-19	down	691	634	810	296	379	370	106.988771406365	87.9974774095486	94.7317447253798	43.4786913530868	46.438391520409	48.3222042687543
AATK	140.189059146918	38.0216343523471	242.356483941489	2.64752098246293	1.09740942802186e-19	7.52090523831315e-19	up	16	39	60	267	287	211	0.347201559651802	0.758659854585145	0.983474942589171	5.49664318977423	4.92857519820856	3.86214877923615
PLA2R1	164.313315134498	71.7069008213216	256.919729447675	1.83589022103159	1.27235891857683e-19	8.7111098770842e-19	up	51	75	83	247	257	307	1.26233849576452	1.6641318223421	1.55179413777472	5.79998944940045	5.03403904250815	6.40956986369137
MSTRG.15657	103.338503701696	35.6518779094294	171.025129493963	2.26203965471168	1.31894741302404e-19	9.02552993200197e-19	up	26	41	36	170	181	189	8.00581745249039	11.3171482133942	8.37307921776371	49.6599018055017	44.1050903246391	49.0884138282351
FXYD7	292.286015965873	141.708143317072	442.863888614675	1.64064625072364	1.35482335046444e-19	9.26170593075161e-19	up	91	168	154	422	549	433	6.78677963919428	11.2318798574944	8.67547856136133	29.8579101499737	32.4020513657631	27.2392478965237
ROR1	152.976751771144	65.2731818534992	240.680321688789	1.87607	1.45101373402811e-19	9.90433420762058e-19	up	46	65	80	208	288	268	0.72632404056225	0.92004009837601	0.954141835724125	3.11573506735267	3.59867710541669	3.56937552378342
TUBE1	196.539356746314	296.998598391175	96.0801151014531	-1.62517	1.48073072076363e-19	1.01021051732178e-18	down	279	255	317	93	110	101	12.8269298135316	10.5094383579214	11.0084998654625	4.05626260331264	4.00210985950365	3.91674004867783
RHOJ	263.421509893619	139.166789868086	387.676229919151	1.4705025342644	1.50155655649606e-19	1.02390493975311e-18	up	99	127	183	360	449	419	21.0346954237881	24.1894261695072	29.3699013112187	72.5651561292047	75.4962152217949	75.0930797405225
JAM2	481.216532621815	315.628705680383	646.804359563247	1.0346333275577	1.55371766350891e-19	1.05894230930981e-18	up	260	286	369	610	765	674	9.75406251774818	9.61831578752188	10.4565620071674	21.7103398448533	22.7117933397283	21.3283344940688
OXCT1	290.653724074648	418.494125992645	162.813322156653	-1.36031	1.57976759253022e-19	1.07615731240648e-18	down	368	383	453	148	171	196	27.3259156730203	25.494499518281	25.408291966697	10.4258919657239	10.0484903844618	12.2763097063535
SLC16A2	163.329341394492	57.8294109602939	268.829271828691	2.23594687445547	1.5964801443697e-19	1.08699752243339e-18	up	66	52	43	269	272	307	2.16258699048314	1.52740358585066	1.06426179050352	8.36193005391504	7.05304021849644	8.48502030237886
NADSYN1	210.246688745146	102.978197247931	317.515180242361	1.61962645729967	1.746290984453e-19	1.18780983069572e-18	up	70	115	115	332	348	322	3.31084496961654	4.87595240123275	4.10855409875339	14.8971602307783	13.0256035294896	12.8464028483045
FSD1L	329.08055915586	191.335001497911	466.826116813808	1.28120303315196	1.90896202862465e-19	1.2971592555327e-18	up	139	187	233	486	487	499	3.84049969050031	4.63164593460917	4.8627195090268	12.7389549963909	10.6482858511476	11.6294276086394
SOX9	186.188962172556	281.081164239499	91.2967601056117	-1.62627	1.97422652073563e-19	1.33883082306446e-18	down	221	275	319	104	91	92	8.28411805917903	9.24075617863888	9.03223135031535	3.69838351839237	2.69943704748159	2.90888594311704
PCDH12	98.3464421280002	30.4323720131874	166.260512242813	2.4344019091288	2.15273308490979e-19	1.45843107899942e-18	up	20	28	42	142	201	185	0.5350335859902	0.671475068946762	0.848693163832296	3.60382748979256	4.25524835633121	4.17453049232914
PIMREG	681.078914432169	961.04042084423	401.117408020108	-1.25839	2.15466288206649e-19	1.45901151431564e-18	down	960	791	988	374	456	440	92.2186903086434	68.1153530900049	71.6894132305887	34.0834790842549	34.6649330258335	35.6521112728205
LIN9	362.764826002384	503.052802421372	222.476849583397	-1.17455	2.29580366868578e-19	1.55226466847939e-18	down	450	463	531	216	257	231	19.5300877304138	18.0133083422011	17.4075064838284	8.89344516098304	8.82678624348151	8.45645846448862
HIPK2	382.932717492108	233.792714422311	532.072720561904	1.18893118470027	2.30509848387914e-19	1.55777455692369e-18	up	212	199	262	530	620	533	2.30552852607979	1.94003036393477	2.15222	5.46808313280608	5.33585641462558	4.88930025040171
FNIP2	584.44579290362	301.069074891896	867.822510915344	1.52114405211029	2.30789506076175e-19	1.55866839175921e-18	up	172	309	413	837	993	916	2.49277218366879	4.01451822656828	4.52120874239397	11.5081152035973	11.3888847249887	11.197845635838
CMSS1	565.317896904357	781.274308699001	349.361485109713	-1.16126	2.56776045990488e-19	1.7292639412247e-18	down	590	760	925	296	392	420	28.2584338207299	32.6310073006777	33.4647953384356	13.4496934979177	14.8579861517931	16.9679832443103
XPNPEP2	57.7038456116183	2.35084140188169	113.056849821355	5.54875771493721	2.58999200639889e-19	1.743372342129e-18	up	0	5	2	119	129	109	0	0.125596144521054	0.0423317138394654	3.16342143588456	2.86057282056474	2.57630246825613
COL20A1	82.9002591514788	1.18845005820849	164.612068244749	6.90592331170713	2.76436671427911e-19	1.85798785042279e-18	up	0	0	4	191	160	166	0	0	0.0978261490484298	5.86681737405078	4.09960855469773	4.53354102519758
MYBL1	298.914879370764	434.504854059416	163.324904682112	-1.41139	3.13984654112685e-19	2.10723067224589e-18	down	389	417	438	173	156	185	10.2180339224052	9.81916607538531	8.69044896409462	4.31110342482736	3.24279984015367	4.09896610444566
KCNE4	458.944198745913	257.711337015303	660.177060476524	1.35321188102261	3.189388890325e-19	2.13942381557716e-18	up	168	290	295	643	691	751	5.0365592399336	7.79369622607744	6.68031659080251	18.2877483767231	16.3938334218278	18.9911
ZBTB21	341.311464870632	475.655491195891	206.967438545372	-1.20132	3.19601005356018e-19	2.14280812121586e-18	down	396	466	509	224	216	212	6.97354735970666	7.35639934656017	6.7705931146394	3.7422361263981	3.01016	3.1490480651509
INHBA_1	88.8749438708403	27.9215830645552	149.828304677125	2.4215250379915	3.35120989267095e-19	2.24575657519206e-18	up	22	27	32	153	181	140	1.40296862106612	1.54351144004387	1.54143643175703	9.25638281900584	9.1344343215592	7.53074899170887
STK26	330.165611722624	469.572377152932	190.758846292317	-1.30006	3.35627939158132e-19	2.24804585651878e-18	down	350	457	562	166	220	219	25.9610573474011	30.3872461564458	31.4877052826077	11.681188174433	12.9138226787899	13.7019792916379
UTS2R	77.6031790317673	20.6791850597112	134.527173003823	2.71350369047338	3.51903764903183e-19	2.35474187568336e-18	up	18	22	19	116	160	151	0.908033516814951	0.994884962546358	0.723991286323935	5.55152069696554	6.38744483762632	6.42526702790326
RAB3IL1	320.473184438968	158.230790286475	482.715578591462	1.61821421947014	3.7857663743029e-19	2.5307308452014e-18	up	172	124	151	472	553	502	9.07268824156638	5.86340695356015	6.01637436746872	23.6196870659278	23.0839687621826	22.3355225688299
LRTM1	291.263968310464	6.67304888562149	575.854887735307	6.38764552831472	3.98231901914199e-19	2.65950843336314e-18	up	0	8	13	531	679	615	0	0.350373657036383	0.479749315654859	24.6115954858705	26.2523525273087	25.3443188123162
CKMT2	67.4048670306766	13.0321401237985	121.777593937555	3.26578862905606	4.12002533638394e-19	2.75012196852295e-18	up	17	9	10	114	147	125	1.09125450198561	0.517893485530014	0.484872430518866	6.94235117226698	7.46744904005415	6.76818155179215
SLC5A3	810.453884272312	1103.10140295383	517.806365590792	-1.09034	4.69466276767884e-19	3.12602006131876e-18	down	968	1121	1065	532	517	583	11.1871384173735	11.6136859670158	9.29701702379062	5.83283762249548	4.72837598744323	5.68325403370431
NANS	735.594729697331	982.77487060706	488.414588787601	-1.00648	5.44100202121756e-19	3.61589953482381e-18	down	884	873	1068	440	601	509	111.651502286491	98.843328430439	101.890553802089	52.7217214593048	60.0709615474878	54.2269212663494
EPB41L5	275.348657650278	390.277396797104	160.419918503452	-1.28536	5.54650485614026e-19	3.6842123365383e-18	down	307	363	465	166	169	171	3.67954410980563	3.9001658456171	4.20977568233419	1.88750593557528	1.60295063709204	1.72876757499866
TNFAIP2	799.74828040763	469.797115472346	1129.69944534291	1.26855871526458	5.83411782289394e-19	3.8695853677019e-18	up	468	367	508	1153	1365	1056	15.2358922114936	10.7104795021936	12.4921190631292	35.6103256834372	35.1667711782298	28.9981850161748
VNN2	58.6039183789069	2.21754397199317	114.990292785821	5.78440072241368	6.29623439452673e-19	4.17405651206143e-18	up	4	0	2	110	133	121	0.250402593388163	0	0.0945712634100588	6.53275116751369	6.58882962897323	6.3892379311778
CCDC170	175.91102096805	266.261298685822	85.5607432502787	-1.64074	6.47764137907975e-19	4.29192871071637e-18	down	194	275	306	89	93	88	2.28128635113372	2.89888894259198	2.71800256849045	0.992870663532208	0.865443711318733	0.872862034610435
MSTRG.7735	112.467729566428	38.3345127197148	186.600946413142	2.29987181374067	6.93570958660678e-19	4.58904346710912e-18	up	41	33	34	207	186	194	1.31098905829261	0.945910316007508	0.821191587083639	6.27928443157429	4.70658558429316	5.23241039798652
E2F5	191.279958324022	286.77793156731	95.7819850807335	-1.57951	6.99427956449951e-19	4.62329699749635e-18	down	265	248	310	93	109	101	20.2508713603773	16.9890984671221	17.894101602482	6.74225834399362	6.59177150442098	6.51034606410483
YIPF7	66.1458556886048	1.59398409276734	130.697727284442	6.24928883547961	7.06242380649118e-19	4.6660727160768e-18	up	0	2	3	112	139	163	0	0.201119089318582	0.254199156624817	11.9191451624505	12.3394298257138	15.4232163486974
RIPOR3	65.4586825250878	7.53832771474257	123.379037335433	3.98030265483831	7.76526285957768e-19	5.11799704806969e-18	up	0	13	10	136	138	115	0	0.27360503992669	0.17734146555122	3.02916853698275	2.56399291743754	2.27741737241887
DCHS2	123.202780757184	40.378732324238	206.02682919013	2.34295991983701	7.86529993710555e-19	5.18141876186163e-18	up	23	52	43	223	196	229	0.240890409490835	0.488220295446582	0.340181344737879	2.21575193284059	1.62452182740736	2.02307515211354
BLM	471.128280133403	639.704320977797	302.55223928901	-1.0813	7.90718691228425e-19	5.20649009425322e-18	down	550	569	729	330	317	306	13.7658251397267	12.7665231537508	13.7821652096796	7.83570539119944	6.27879967497532	6.46019824448123
FOXO4	428.265338397826	279.686586651526	576.844090144125	1.0463962409584	8.10459157479518e-19	5.33388826923959e-18	up	236	274	295	573	622	627	9.29867354378267	9.67788311027187	8.77973439865724	21.4184589227694	19.3944375055344	20.8382574120602
ZWILCH	518.512846854977	692.560995334311	344.464698375643	-1.00644	8.94948785175596e-19	5.87572121295634e-18	down	616	606	773	338	384	367	32.8485522489805	28.9686967244929	31.1361835880005	17.0992405301591	16.2048326889209	16.5076953485658
LGALS9	593.089180356517	295.772430325693	890.40593038734	1.58892	1.32704075722201e-18	8.65408785417153e-18	up	201	334	326	766	1273	799	12.4287259122341	18.5138965122861	15.2264449792359	44.9349	62.2926437004721	41.6737126101508
FGF2	1381.20486756426	1890.70623451936	871.703500609161	-1.11632	1.4110169944068e-18	9.19731451243971e-18	down	1816	1727	1841	882	845	1020	37.0608575629464	31.5945933108827	28.3794368229147	17.0762618305844	13.6469039502877	17.5583884063548
MRPL45	924.288734459558	1243.3996771185	605.177791800618	-1.03707	1.43434910363976e-18	9.34044289376909e-18	down	1086	1165	1324	499	710	713	89.8349294387792	86.3897352008114	82.7282342792497	39.1598077744757	46.4784418475914	49.7496231590494
TRIM47	438.083355812509	285.666793972007	590.499917653012	1.0513093615345	1.66712422518232e-18	1.08406925345787e-17	up	255	264	301	581	682	605	14.9736277446368	13.8966970575567	13.3506899858213	32.365892244829	31.6919551052576	29.9658834525106
MELK	528.691343813572	732.577632194746	324.805055432398	-1.17618	1.82909182433548e-18	1.18711988236227e-17	down	564	725	838	375	311	334	27.6143009296431	31.8209958979293	30.9919806405768	17.4185025704974	12.0501691751903	13.7938746773424
EPHA7	54.1737218046751	2.35084140188169	105.996602207468	5.4561678892461	1.88685384333937e-18	1.22402441354415e-17	up	0	5	2	100	111	124	0	0.0790640154569365	0.0266482326355255	1.67344965425771	1.54949020702227	1.84499246232741
OGFRL1	499.715388142045	668.605780859702	330.824995424388	-1.01677	1.90183957127512e-18	1.23315749406904e-17	down	526	657	755	339	335	369	7.2731863665032	8.14376350155533	7.88562803561789	4.44696048027478	3.66573937640359	4.30378133546803
BICC1	1020.49612884468	646.468313041775	1394.52394464758	1.11274376689057	1.9187116361364e-18	1.24350439068382e-17	up	642	586	606	1416	1495	1491	13.7585504767236	11.2578661579166	9.80981103536009	28.7889288699871	25.354593487046	26.9525683885743
LIMK2	644.30271219171	427.737440528844	860.867983854575	1.00704362325552	2.06315460440731e-18	1.33584348362506e-17	up	324	428	491	914	986	818	8.20263684677381	9.7134398475944	9.38945382688605	21.9522616280746	19.7543705098928	17.4681389493729
RNF138	532.202169806448	741.405791338781	322.998548274114	-1.19936	2.520737281188e-18	1.62824060866096e-17	down	600	717	828	305	305	409	25.291745256156	27.0936499756444	26.3638146321985	12.196970901713	10.1743153323686	14.5423876173086
SEMA3E	95.2929806253414	28.1695351616705	162.416426089012	2.54109059537243	2.83414476323959e-18	1.82894477198713e-17	up	32	17	31	156	168	189	0.67916882028045	0.323442804916269	0.496981038749499	3.14106526141976	2.82172605927939	3.38356423306491
ELMOD1	60.6558139244684	114.491356811559	6.82027103737796	-4.08939	2.90502478253262e-18	1.87290763243699e-17	down	129	83	111	11	3	7	4.46045091115792	2.57269295902989	2.8990946653647	0.360833074626422	0.0820895952516234	0.204160609547089
MYH4	249.239642546076	0.405829735722231	498.073455356429	10.376411325683	2.96830590383784e-18	1.91279883291389e-17	up	1	0	0	459	486	628	0.0223215206591723	0	0	9.71988357872041	8.58495163301586	11.8241050968635
CACNG6	52.0104100411503	5.27162332531258	98.7491967569879	4.24751906311065	3.23684415418196e-18	2.08485883298968e-17	up	6	3	6	76	134	105	0.20953427457481	0.0939173627539921	0.158272490760766	2.51792050538783	3.70327895015069	3.09298619302329
C1H15orf41	471.866988843171	631.828685057123	311.905292629219	-1.01692	3.30545669394745e-18	2.12804425509486e-17	down	562	586	666	315	340	330	21.9910007930262	20.5554555637231	19.6849026761854	11.6934814846761	10.528473332473	10.8919961289598
COL27A1	352.840651577183	203.463122184237	502.218180970129	1.30502075930685	3.39119644865242e-18	2.18117777257933e-17	up	180	186	219	573	506	500	3.02976632461455	2.80653449813176	2.78439668500392	9.14988953487511	6.74007845316853	7.09891
ISOC1	553.107599565236	778.37827222701	327.836926903461	-1.24516	3.88864603001483e-18	2.49640793532161e-17	down	748	735	729	313	346	377	45.5094986332091	40.0874659387546	33.5025871510944	18.066307195385	16.6592082709796	19.347580537661
MSTRG.9787	403.126417029873	223.797432715989	582.455401343758	1.37626289421778	4.00332655546782e-18	2.56760524408943e-17	up	160	234	258	678	563	588	2.10342039704243	2.75767300265356	2.56198255620632	8.45591078217246	5.85723028108743	6.52031060058927
STAU2	548.168123111475	747.294037918974	349.042208303976	-1.09698	4.14785008164811e-18	2.65779064845285e-17	down	692	674	773	351	355	395	8.59999220314827	7.5088369032471	7.25641013284486	4.1383162790703	3.49138805606223	4.14070145046321
ERP27	130.453647723213	210.597609969614	50.3096854768123	-2.06903	4.39408261466637e-18	2.81159253231147e-17	down	133	231	254	50	56	53	7.24814466460679	11.2851673418363	10.4558487563946	2.58505516907208	2.41513	2.43632903642218
CCDC160	161.462264820502	257.672150335633	65.2523793053702	-1.98624	4.45731331631245e-18	2.8507097442098e-17	down	159	258	345	69	74	63	15.9710480316377	23.2314763084462	26.1761487941195	6.57521536207559	5.88228167447385	5.33779266713504
DIO3	93.971658349425	154.640460677391	33.3028560214591	-2.2168	4.79782127898685e-18	3.05984877722253e-17	down	130	142	175	32	31	42	8.4161773408952	8.24101456830048	8.55775676787865	1.9653780619079	1.58822133385498	2.29353660559069
C1GALT1	1171.35883423929	1576.28212910317	766.435539375408	-1.03934	5.57440466033962e-18	3.54680300265034e-17	down	1491	1473	1527	785	769	862	26.5373901105909	23.5019622244641	20.5291026615332	13.2548501415113	10.8314029037416	12.941144632041
RASL11B	144.26201840786	62.9496053935954	225.574431422125	1.83818861800434	5.8301502481219e-18	3.70605670517594e-17	up	43	72	68	205	264	246	2.94896578590883	4.42644004726508	3.52257748667552	13.3376629771586	14.3279154789108	14.2305355704347
MSTRG.4266	124.580521174177	209.73192336453	39.4291189838232	-2.41013	5.93552833921078e-18	3.76775811523104e-17	down	230	163	199	47	43	34	9.76153295957883	6.20152651768163	6.37960264641149	1.89239872523217	1.44423029356038	1.21717764061477
MANBA	357.988675138087	184.751036442731	531.226313833443	1.51508590396484	6.10193882990799e-18	3.86977902379939e-17	up	109	186	253	511	589	580	4.65071710652298	7.11421819607751	8.15387990171114	20.6842093716845	19.8877900088258	20.8740288084675
LOC110255205	137.039081897208	54.5747422975266	219.50342149689	2.01231110702536	6.13104028040703e-18	3.88642213019554e-17	up	45	56	56	172	280	247	3.45625370139025	3.8556884871166	3.24886369548114	12.5327433690117	17.0188000966485	16.0020238378239
RAB32	338.705983982327	197.415031581871	479.996936382783	1.27798836711932	7.54479489784573e-18	4.76482007552292e-17	up	136	212	228	442	543	535	27.241301811682	38.0667344152833	34.4964306294259	83.9915930977633	86.0729295762782	90.3914995793679
MND1	182.860167569778	287.903652210776	77.8166829287809	-1.88602	8.32465769589634e-18	5.25001719346486e-17	down	296	234	288	80	73	92	31.7674402623664	22.5126790523472	23.3471225395394	8.14526273886693	6.19999	8.32843111487247
TMEM233	222.188843378663	0.297112514552122	444.080574242774	10.2114578282621	8.35051925414345e-18	5.26388550294801e-17	up	0	0	1	411	537	460	0	0	0.0129685829433932	6.69435257204537	7.29615835555824	6.66169663121643
C15H2orf88	297.881941962322	152.456015568855	443.307868355789	1.53085289222105	8.6473888924788e-18	5.44849614323606e-17	up	90	160	201	433	501	468	2.27386796579702	3.62379422280267	3.8359165935427	10.3785153072241	10.0170136498793	9.97363445565072
BDKRB2	80.4531832840524	26.164375289451	134.741991278654	2.36087406388179	8.87415767588558e-18	5.58620008884334e-17	up	20	26	30	134	153	139	0.702222974250716	0.818350209510461	0.795640088689259	4.46348866829918	4.25122679965261	4.1166571446293
PCGF6	588.938422093163	792.666388271595	385.210455914732	-1.04171	8.9371126373202e-18	5.62322630863687e-17	down	666	741	882	386	370	458	12.7432932094687	12.7100268021492	12.7475403689155	7.00679403013142	5.60256593767393	7.39192896089965
KIAA0408	810.876455690405	1081.4726849386	540.280226442208	-1.00108	1.03784894093735e-17	6.50905537358173e-17	down	979	974	1151	605	572	524	6.21734110901296	5.54500282795985	5.52138067878081	3.64503730932855	2.87472190308516	2.80697245045693
TMC8	76.3463488412443	19.7549408291836	132.937756853305	2.72480047844207	1.15895478621882e-17	7.25520636658254e-17	up	9	23	27	124	153	144	0.112340896297018	0.257361762905477	0.254571336941983	1.46839081796347	1.51134847333916	1.51615194352005
TRIM26	543.880673522016	359.595129726024	728.166217318007	1.02093164188955	1.20720297504672e-17	7.55029386003235e-17	up	309	363	359	748	837	716	25.7796361707611	27.1484938770448	22.6236731151119	59.2031074001736	55.2613599153979	50.3867314057578
TRIL	46.3009567968268	4.45996385386812	88.1419497397854	4.29660791596463	1.23672918647484e-17	7.73140540160846e-17	up	4	3	6	80	96	103	0.177209240335436	0.119142974640173	0.200783484544188	3.36233482984731	3.36570006643876	3.84900483832025
PIM2	133.892998630552	205.462048909237	62.3239483518676	-1.71944	1.4786023809782e-17	9.20959989654633e-17	down	178	194	219	62	70	65	11.3142649902982	11.0542398990239	10.5147953100055	3.73871734825369	3.52113105447901	3.48501426595075
NEFL	48.5140930439376	3.94482549464903	93.0833605932262	4.50189932417946	1.69824654474324e-17	1.05583256830699e-16	up	0	7	5	83	106	106	0	0.240980530444787	0.145038557833979	3.02388866170921	3.2214157325799	3.43363264536302
GK	311.425104394145	448.595990926659	174.254217861632	-1.36398	1.70462369094544e-17	1.05931299477994e-16	down	423	395	465	195	173	180	6.36655431893295	5.32944505028695	5.28648979815132	2.78434657882941	2.06057293079202	2.28518542960211
MAN1A1	483.59007853022	291.296884245374	675.883272815066	1.21794166722165	1.95227200967281e-17	1.2065928416146e-16	up	271	270	291	681	653	796	7.38438798537009	6.59522766730691	5.98947241754103	17.6042257013809	14.0810876936861	18.295452009359
PAPLN	84.6736358482959	23.3292088842887	146.018062812303	2.65270916345889	2.11377375789604e-17	1.30462922315535e-16	up	25	13	29	141	185	137	0.719597028635797	0.335438970663446	0.630518327299538	3.85028666568655	4.21404226310165	3.32624917369148
CA5B	271.511432507467	412.850546823759	130.172318191175	-1.66385	2.14829279091683e-17	1.32533289828022e-16	down	426	327	421	133	124	153	16.1012197923895	11.0794383103251	12.0193681948723	4.76897911182558	3.70893028587689	4.87781662959583
SHD	52.6895243987204	7.6221690260309	97.7568797714099	3.68067988115524	2.15679194498706e-17	1.32997279256186e-16	up	5	10	7	107	86	114	0.1434049755553	0.257107666748734	0.15165007157208	2.91140479577819	1.95195801661188	2.7579343665629
PMF1	420.150057821429	582.172580678173	258.127534964685	-1.17354	2.19837584314923e-17	1.35500074067543e-16	down	419	609	667	233	315	271	81.3007888214743	105.929967909203	97.7590414234249	42.890514638625	48.3692213273168	44.3542139532096
NLRC5	237.63130236325	105.88796795995	369.37463676655	1.79243239843039	2.24322841264524e-17	1.38201978825271e-16	up	60	112	142	380	458	331	1.12655316791357	1.88512119838102	2.01390579365544	6.76875257676868	6.80524439534691	5.24219650267507
TAS1R1	137.802058965507	63.6330177777179	211.971100153296	1.74371287837997	2.31162929457969e-17	1.4209413887161e-16	up	59	58	65	198	239	234	2.1786686389128	1.91994140923943	1.81302123620515	6.93631744158694	6.98417120835313	7.28852902355959
SLC22A15	381.293049312122	516.358258429918	246.227840194327	-1.06676	2.36822606529232e-17	1.45441598056819e-16	down	429	482	582	220	293	268	12.155904168878	12.2432812296108	12.4567091492357	5.91394465891663	6.5701517661974	6.40544976110616
EGFR	1340.67777321714	866.186745563156	1815.16880087112	1.06966356402944	2.44529426630283e-17	1.50039107125088e-16	up	877	693	898	1828	2021	1886	23.8209428076808	16.8738195081339	18.4240903133737	47.1042555364659	43.4413659268505	43.2101626669772
CDHR4	130.605481031401	41.861610163739	219.349351899062	2.37263634813587	2.47001841674569e-17	1.51487778134827e-16	up	21	45	59	208	300	189	0.966445029592522	1.85648390140229	2.05097439191305	9.08125345710516	10.9258924854134	7.33676360523216
ZSWIM4	497.787952197344	321.051382094756	674.524522299933	1.06949985635209	2.56621606968469e-17	1.57174954502265e-16	up	241	320	373	607	836	698	5.40069687404577	6.42840972857291	6.31382	12.9046446674216	14.8257558146739	13.1938955632603
MSTRG.17754	429.974348730423	578.700853376016	281.247844084829	-1.04301	2.61494677900587e-17	1.60015442637906e-16	down	450	565	665	303	310	274	10.0463282711441	11.3074352803141	11.2141629030601	6.41744388124644	5.47689419056045	5.15976917647263
SBK1	109.928536209373	41.3888877741975	178.468184644548	2.12445182176727	2.64756193844943e-17	1.61938370117395e-16	up	44	34	39	164	217	185	0.915481964753032	0.634157079681776	0.612931706516947	3.23717042850133	3.57301349191993	3.24678629963183
RARRES2	94.649594292672	31.6564134915267	157.642775093817	2.33569642996844	2.72864494006834e-17	1.66747798876895e-16	up	31	34	24	147	177	175	4.40480332832734	4.33076438999346	2.57588478713147	19.815578832574	19.9028788987413	20.9743126214392
SLC1A3	269.472639448157	400.818789138961	138.126489757353	-1.53841	2.7326677085801e-17	1.66918611112146e-16	down	260	427	489	121	159	158	6.03672703226083	8.88744	8.57605215936879	2.66525128058103	2.92148136564863	3.09435500393425
LOC106506828	72.5402413502535	17.2743738341631	127.806108866344	2.90321065496674	3.25506494331806e-17	1.98204738174186e-16	up	18	14	17	133	170	102	1.08498569574354	0.756485058895169	0.774017523309502	7.60549960873996	8.10920416195336	5.18604808254864
GFRA2_1	251.987714379462	143.872340209763	360.103088549161	1.31780158438446	3.30872434603735e-17	2.01381937927797e-16	up	105	136	180	348	423	369	4.2324808920098	4.91434257020535	5.48060593006697	13.3079006778323	13.4934772194856	12.5463365468062
CENPL	227.73331923661	329.294426266753	126.172212206467	-1.38691	3.79682522092007e-17	2.30676642220064e-16	down	248	321	390	125	126	147	4.95226021981467	5.74615875042146	5.88256517043639	2.36802557758286	1.9911323433233	2.47601898666792
MSTRG.12119	55.7906866474198	10.4884444882951	101.092928806545	3.28093803814153	3.99899874982736e-17	2.42634475686758e-16	up	10	9	11	82	134	106	0.348065355315645	0.280817467913059	0.28920370154066	2.70769192769261	3.69099453413844	3.11208552088018
PLEKHA2	550.147691623259	746.681465828371	353.613917418146	-1.07577	4.07127250209526e-17	2.46909421101647e-16	down	711	652	771	344	410	365	17.9968906780425	14.7943635018213	14.7411925839923	8.26058720481154	8.21276772683481	7.79301661326223
GSG2	322.635808989692	445.824065236778	199.447552742606	-1.16262	4.89943986906949e-17	2.9634201023015e-16	down	346	438	510	216	221	192	15.3285992890152	17.3948742974653	17.0665961862559	9.07830404058775	7.74812202794757	7.17484397046104
PIK3IP1	143.520125744125	67.4371064678157	219.603145020434	1.69662	4.9358555947457e-17	2.98411865370197e-16	up	52	60	85	221	229	243	2.56998342858931	2.65826970229778	3.17319140443733	10.3620063223871	8.95653995148465	10.1302021704541
SMOC1	132.189398359376	61.7629295423672	202.615867176384	1.71266812224835	5.06223224833673e-17	3.05644635349176e-16	up	49	60	70	192	225	224	1.82621142750325	2.00459682468357	1.97062224152135	6.78860914170484	6.63613633745193	7.04186758175532
[truncated: 1,477 more rows]

## Sheet: Table S6
Table S6. DEGs in si_D4 vs. si_D0.
[truncated: 3,013 more rows]

## Sheet: Table S7
Table S7. DEGs in NC_D0 vs. si_D0.
[truncated: 10 more rows]

## Sheet: Table S8
Table S8. DEGs in si_D4 vs. NC_D4.
[truncated: 47 more rows]
